# Supplementary material for: Prevalence and phylogenetic analysis of human enteric emerging viruses in porcine stool samples in the Republic of Korea
Source: Front Vet Sci. 2022 Sep 30;9:913622. doi: 10.3389/fvets.2022.913622 (PMC9563253; doi:10.3389/fvets.2022.913622)
Supplement: Supplementary Table 5 — Comparison of nucleotide sequence identity of EV. [file Data_Sheet_2.xlsx]

## Sheet: Supplemental Table 5
Supplemental Table 5 (Table S5). Comparison of nucleotide sequence identity of EV.
	MK405644_CAU180221_EV-A	MK405657_CAU180222_EV-A	MK415763_CAU180226_EV-A	MK405658_CAU180227_EV-A	MK405659_CAU180228_EV-A	MK405660_CAU180241_EV-A	NC_038306.1_Human_coxsackievirus_A2	MK415773_CAU180139_EV-B	AY302548.1_Enterovirus_B	KF985175.1_EV-G1	MK405654_CAU180245_EV-G1	MK405655_CAU180246_EV-G1	MK405635_CAU180206_EV-G1	MK405636_CAU180207_EV-G1	MK379966_CAU180175_EV-G1	ML405641_CAU180218_EV-G1	MK371627_CAU180131_EV-G1	MK371629_CAU180133_EV-G1	MK405634_CAU180204_EV-G1	MK415769_CAU180209_EV-G1	MK371631_CAU180135_EV-G1	MK405637_CAU180208_EV-G1	AF363455_EV-G2	LC316792_EV-G2	MK405647_CAU180230_EV-G2	MK405649_CAU180232_EV-G2	MK405646_CAU180229_EV-G2	MK405648_CAU180230_EV-G2	MK405643_CAU180220_EV-G2	MK405625_CAU180158_EV-G2	MK399386_CAU180168_EV-G2	MK379960_CAU180140_EV-G2	MK415767_CAU180154_EV-G2	MK405640_CAU180216_EV-G2	MK371633_CAU180138_EV-G2	MK399381_CAU180163_EV-G2	MK405652_CAU180243_EV-G2	MK405653_CAU180244_EV-G2	JQ818253_EV-G6	MK371623_CAU180121_EV-G6	MK405632_CAU180202_EV-G6	MK415774_CAU180201_EV-G6	MK379965_CAU180172_EV-G6	MK371624_CAU180124_EV-G6	MK405633_CAU180205_EV-G6	MK399384_CAU180166_EV-G6	MK415760_CAU180198_EV-G6	MK399385_CAU180167_EV-G6	MK405642_CAU180219_EV-G6
MK405644_CAU180221_EV-A	0	100	100	100	98.7805	100	100	46.3415	46.3415	37.8049	53.6585	52.439	57.3171	59.7561	54.878	54.878	53.6585	54.878	51.2195	51.2195	51.2195	53.6585	53.6585	56.0976	54.878	54.878	54.878	54.878	54.878	54.878	56.0976	53.6585	57.3171	53.6585	56.0976	56.0976	52.439	52.439	51.2195	62.1951	57.3171	58.5366	65.8537	58.5366	58.5366	58.5366	58.5366	58.5366	57.3171
MK405657_CAU180222_EV-A	0	0	100	100	98.7805	100	100	46.3415	46.3415	37.8049	53.6585	52.439	57.3171	59.7561	54.878	54.878	53.6585	54.878	51.2195	51.2195	51.2195	53.6585	53.6585	56.0976	54.878	54.878	54.878	54.878	54.878	54.878	56.0976	53.6585	57.3171	53.6585	56.0976	56.0976	52.439	52.439	51.2195	62.1951	57.3171	58.5366	65.8537	58.5366	58.5366	58.5366	58.5366	58.5366	57.3171
MK415763_CAU180226_EV-A	0	0	0	100	98.7805	100	100	46.3415	46.3415	37.8049	53.6585	52.439	57.3171	59.7561	54.878	54.878	53.6585	54.878	51.2195	51.2195	51.2195	53.6585	53.6585	56.0976	54.878	54.878	54.878	54.878	54.878	54.878	56.0976	53.6585	57.3171	53.6585	56.0976	56.0976	52.439	52.439	51.2195	62.1951	57.3171	58.5366	65.8537	58.5366	58.5366	58.5366	58.5366	58.5366	57.3171
MK405658_CAU180227_EV-A	0	0	0	0	98.7805	100	100	46.3415	46.3415	37.8049	53.6585	52.439	57.3171	59.7561	54.878	54.878	53.6585	54.878	51.2195	51.2195	51.2195	53.6585	53.6585	56.0976	54.878	54.878	54.878	54.878	54.878	54.878	56.0976	53.6585	57.3171	53.6585	56.0976	56.0976	52.439	52.439	51.2195	62.1951	57.3171	58.5366	65.8537	58.5366	58.5366	58.5366	58.5366	58.5366	57.3171
MK405659_CAU180228_EV-A	0.0121951	0.0121951	0.0121951	0.0121951	0	98.7805	98.7805	45.122	45.122	37.8049	53.6585	52.439	57.3171	59.7561	54.878	54.878	53.6585	54.878	51.2195	51.2195	51.2195	53.6585	53.6585	56.0976	54.878	54.878	54.878	54.878	54.878	54.878	56.0976	53.6585	57.3171	53.6585	56.0976	56.0976	52.439	52.439	51.2195	62.1951	57.3171	58.5366	65.8537	58.5366	58.5366	58.5366	58.5366	58.5366	57.3171
MK405660_CAU180241_EV-A	0	0	0	0	0.0121951	0	100	46.3415	46.3415	37.8049	53.6585	52.439	57.3171	59.7561	54.878	54.878	53.6585	54.878	51.2195	51.2195	51.2195	53.6585	53.6585	56.0976	54.878	54.878	54.878	54.878	54.878	54.878	56.0976	53.6585	57.3171	53.6585	56.0976	56.0976	52.439	52.439	51.2195	62.1951	57.3171	58.5366	65.8537	58.5366	58.5366	58.5366	58.5366	58.5366	57.3171
NC_038306.1_Human_coxsackievirus_A2	0	0	0	0	0.0121951	0	0	46.3415	46.3415	37.8049	53.6585	52.439	57.3171	59.7561	54.878	54.878	53.6585	54.878	51.2195	51.2195	51.2195	53.6585	53.6585	56.0976	54.878	54.878	54.878	54.878	54.878	54.878	56.0976	53.6585	57.3171	53.6585	56.0976	56.0976	52.439	52.439	51.2195	62.1951	57.3171	58.5366	65.8537	58.5366	58.5366	58.5366	58.5366	58.5366	57.3171
MK415773_CAU180139_EV-B	0.536585	0.536585	0.536585	0.536585	0.548781	0.536585	0.536585	0	100	42.6829	54.878	53.6585	59.7561	59.7561	57.3171	56.0976	56.0976	56.0976	53.6585	53.6585	53.6585	51.2195	59.7561	57.3171	56.0976	56.0976	56.0976	56.0976	56.0976	58.5366	59.7561	59.7561	60.9756	57.3171	58.5366	59.7561	58.5366	58.5366	58.5366	54.878	51.2195	52.439	56.0976	54.878	54.878	53.6585	56.0976	56.0976	56.0976
AY302548.1_Enterovirus_B	0.536585	0.536585	0.536585	0.536585	0.548781	0.536585	0.536585	0	0	42.6829	54.878	53.6585	59.7561	59.7561	57.3171	56.0976	56.0976	56.0976	53.6585	53.6585	53.6585	51.2195	59.7561	57.3171	56.0976	56.0976	56.0976	56.0976	56.0976	58.5366	59.7561	59.7561	60.9756	57.3171	58.5366	59.7561	58.5366	58.5366	58.5366	54.878	51.2195	52.439	56.0976	54.878	54.878	53.6585	56.0976	56.0976	56.0976
KF985175.1_EV-G1	0.621951	0.621951	0.621951	0.621951	0.621951	0.621951	0.621951	0.573171	0.573171	0	53.6585	52.439	54.878	57.3171	57.3171	58.5366	53.6585	53.6585	58.5366	58.5366	58.5366	56.0976	56.0976	57.3171	57.3171	57.3171	57.3171	57.3171	57.3171	58.5366	57.3171	58.5366	58.5366	56.0976	58.5366	58.5366	54.878	54.878	58.5366	56.0976	58.5366	59.7561	51.2195	58.5366	58.5366	59.7561	58.5366	58.5366	57.3171
MK405654_CAU180245_EV-G1	0.463415	0.463415	0.463415	0.463415	0.463415	0.463415	0.463415	0.451219	0.451219	0.463415	0	92.6829	80.4878	80.4878	78.0488	82.9268	84.1463	82.9268	79.2683	79.2683	79.2683	84.1463	76.8293	79.2683	79.2683	79.2683	79.2683	79.2683	79.2683	79.2683	80.4878	80.4878	78.0488	78.0488	82.9268	82.9268	82.9268	82.9268	85.3659	80.4878	85.3659	84.1463	78.0488	87.8049	87.8049	86.5854	86.5854	86.5854	85.3659
MK405655_CAU180246_EV-G1	0.47561	0.47561	0.47561	0.47561	0.47561	0.47561	0.47561	0.463415	0.463415	0.47561	0.0731707	0	84.1463	82.9268	82.9268	81.7073	86.5854	85.3659	81.7073	81.7073	81.7073	85.3659	80.4878	82.9268	81.7073	81.7073	81.7073	81.7073	81.7073	80.4878	81.7073	82.9268	80.4878	80.4878	82.9268	82.9268	84.1463	84.1463	86.5854	80.4878	86.5854	85.3659	76.8293	87.8049	87.8049	86.5854	86.5854	86.5854	85.3659
MK405635_CAU180206_EV-G1	0.426829	0.426829	0.426829	0.426829	0.426829	0.426829	0.426829	0.402439	0.402439	0.451219	0.195122	0.158537	0	95.1219	90.2439	90.2439	85.3659	85.3659	84.1463	84.1463	84.1463	86.5854	87.8049	80.4878	81.7073	81.7073	81.7073	81.7073	81.7073	80.4878	81.7073	84.1463	85.3659	84.1463	82.9268	82.9268	82.9268	82.9268	82.9268	82.9268	82.9268	84.1463	78.0488	86.5854	86.5854	86.5854	89.0244	89.0244	87.8049
MK405636_CAU180207_EV-G1	0.402439	0.402439	0.402439	0.402439	0.402439	0.402439	0.402439	0.402439	0.402439	0.426829	0.195122	0.170732	0.0487805	0	85.3659	87.8049	82.9268	80.4878	81.7073	81.7073	81.7073	81.7073	85.3659	81.7073	79.2683	79.2683	79.2683	79.2683	79.2683	80.4878	81.7073	81.7073	82.9268	81.7073	80.4878	80.4878	80.4878	80.4878	80.4878	82.9268	80.4878	81.7073	75.6098	81.7073	81.7073	81.7073	84.1463	84.1463	82.9268
MK379966_CAU180175_EV-G1	0.451219	0.451219	0.451219	0.451219	0.451219	0.451219	0.451219	0.426829	0.426829	0.426829	0.219512	0.170732	0.097561	0.146341	0	90.2439	87.8049	87.8049	85.3659	85.3659	85.3659	80.4878	87.8049	85.3659	84.1463	84.1463	84.1463	84.1463	84.1463	85.3659	84.1463	86.5854	86.5854	87.8049	85.3659	84.1463	85.3659	85.3659	87.8049	86.5854	82.9268	84.1463	74.3902	84.1463	84.1463	86.5854	86.5854	86.5854	85.3659
ML405641_CAU180218_EV-G1	0.451219	0.451219	0.451219	0.451219	0.451219	0.451219	0.451219	0.439024	0.439024	0.414634	0.170732	0.182927	0.097561	0.121951	0.097561	0	85.3659	84.1463	87.8049	87.8049	87.8049	84.1463	85.3659	82.9268	80.4878	80.4878	80.4878	80.4878	80.4878	84.1463	82.9268	82.9268	84.1463	84.1463	84.1463	84.1463	84.1463	84.1463	89.0244	81.7073	86.5854	87.8049	75.6098	84.1463	84.1463	87.8049	87.8049	87.8049	86.5854
MK371627_CAU180131_EV-G1	0.463415	0.463415	0.463415	0.463415	0.463415	0.463415	0.463415	0.439024	0.439024	0.463415	0.158537	0.134146	0.146341	0.170732	0.121951	0.146341	0	97.561	84.1463	84.1463	84.1463	82.9268	79.2683	76.8293	76.8293	76.8293	76.8293	76.8293	76.8293	79.2683	80.4878	81.7073	80.4878	84.1463	79.2683	79.2683	81.7073	81.7073	80.4878	78.0488	82.9268	81.7073	71.9512	82.9268	82.9268	84.1463	86.5854	86.5854	85.3659
MK371629_CAU180133_EV-G1	0.451219	0.451219	0.451219	0.451219	0.451219	0.451219	0.451219	0.439024	0.439024	0.463415	0.170732	0.146341	0.146341	0.195122	0.121951	0.158537	0.0243902	0	84.1463	84.1463	84.1463	82.9268	80.4878	76.8293	78.0488	78.0488	78.0488	78.0488	78.0488	78.0488	79.2683	82.9268	81.7073	85.3659	80.4878	80.4878	82.9268	82.9268	82.9268	80.4878	85.3659	84.1463	73.1707	85.3659	85.3659	86.5854	89.0244	89.0244	87.8049
MK405634_CAU180204_EV-G1	0.487805	0.487805	0.487805	0.487805	0.487805	0.487805	0.487805	0.463415	0.463415	0.414634	0.207317	0.182927	0.158537	0.182927	0.146341	0.121951	0.158537	0.158537	0	100	100	87.8049	84.1463	84.1463	86.5854	86.5854	86.5854	86.5854	86.5854	89.0244	87.8049	86.5854	85.3659	79.2683	84.1463	84.1463	81.7073	81.7073	84.1463	81.7073	86.5854	87.8049	73.1707	85.3659	85.3659	87.8049	85.3659	85.3659	84.1463
MK415769_CAU180209_EV-G1	0.487805	0.487805	0.487805	0.487805	0.487805	0.487805	0.487805	0.463415	0.463415	0.414634	0.207317	0.182927	0.158537	0.182927	0.146341	0.121951	0.158537	0.158537	0	0	100	87.8049	84.1463	84.1463	86.5854	86.5854	86.5854	86.5854	86.5854	89.0244	87.8049	86.5854	85.3659	79.2683	84.1463	84.1463	81.7073	81.7073	84.1463	81.7073	86.5854	87.8049	73.1707	85.3659	85.3659	87.8049	85.3659	85.3659	84.1463
MK371631_CAU180135_EV-G1	0.487805	0.487805	0.487805	0.487805	0.487805	0.487805	0.487805	0.463415	0.463415	0.414634	0.207317	0.182927	0.158537	0.182927	0.146341	0.121951	0.158537	0.158537	0	0	0	87.8049	84.1463	84.1463	86.5854	86.5854	86.5854	86.5854	86.5854	89.0244	87.8049	86.5854	85.3659	79.2683	84.1463	84.1463	81.7073	81.7073	84.1463	81.7073	86.5854	87.8049	73.1707	85.3659	85.3659	87.8049	85.3659	85.3659	84.1463
MK405637_CAU180208_EV-G1	0.463415	0.463415	0.463415	0.463415	0.463415	0.463415	0.463415	0.487805	0.487805	0.439024	0.158537	0.146341	0.134146	0.182927	0.195122	0.158537	0.170732	0.170732	0.121951	0.121951	0.121951	0	80.4878	78.0488	81.7073	81.7073	81.7073	81.7073	81.7073	79.2683	80.4878	81.7073	82.9268	76.8293	84.1463	85.3659	81.7073	81.7073	84.1463	80.4878	85.3659	86.5854	78.0488	87.8049	87.8049	89.0244	89.0244	89.0244	87.8049
AF363455_EV-G2	0.463415	0.463415	0.463415	0.463415	0.463415	0.463415	0.463415	0.402439	0.402439	0.439024	0.231707	0.195122	0.121951	0.146341	0.121951	0.146341	0.207317	0.195122	0.158537	0.158537	0.158537	0.195122	0	89.0244	87.8049	87.8049	87.8049	87.8049	87.8049	89.0244	90.2439	91.4634	89.0244	87.8049	90.2439	89.0244	86.5854	86.5854	85.3659	78.0488	79.2683	80.4878	74.3902	80.4878	80.4878	80.4878	82.9268	82.9268	81.7073
LC316792_EV-G2	0.439024	0.439024	0.439024	0.439024	0.439024	0.439024	0.439024	0.426829	0.426829	0.426829	0.207317	0.170732	0.195122	0.182927	0.146341	0.170732	0.231707	0.231707	0.158537	0.158537	0.158537	0.219512	0.109756	0	92.6829	92.6829	92.6829	92.6829	92.6829	95.1219	93.9024	92.6829	90.2439	86.5854	93.9024	92.6829	91.4634	91.4634	85.3659	78.0488	78.0488	79.2683	76.8293	79.2683	79.2683	81.7073	79.2683	79.2683	78.0488
MK405647_CAU180230_EV-G2	0.451219	0.451219	0.451219	0.451219	0.451219	0.451219	0.451219	0.439024	0.439024	0.426829	0.207317	0.182927	0.182927	0.207317	0.158537	0.195122	0.231707	0.219512	0.134146	0.134146	0.134146	0.182927	0.121951	0.0731707	0	100	100	100	100	96.3415	95.1219	92.6829	91.4634	85.3659	91.4634	90.2439	89.0244	89.0244	82.9268	81.7073	84.1463	85.3659	79.2683	84.1463	84.1463	86.5854	84.1463	84.1463	82.9268
MK405649_CAU180232_EV-G2	0.451219	0.451219	0.451219	0.451219	0.451219	0.451219	0.451219	0.439024	0.439024	0.426829	0.207317	0.182927	0.182927	0.207317	0.158537	0.195122	0.231707	0.219512	0.134146	0.134146	0.134146	0.182927	0.121951	0.0731707	0	0	100	100	100	96.3415	95.1219	92.6829	91.4634	85.3659	91.4634	90.2439	89.0244	89.0244	82.9268	81.7073	84.1463	85.3659	79.2683	84.1463	84.1463	86.5854	84.1463	84.1463	82.9268
MK405646_CAU180229_EV-G2	0.451219	0.451219	0.451219	0.451219	0.451219	0.451219	0.451219	0.439024	0.439024	0.426829	0.207317	0.182927	0.182927	0.207317	0.158537	0.195122	0.231707	0.219512	0.134146	0.134146	0.134146	0.182927	0.121951	0.0731707	0	0	0	100	100	96.3415	95.1219	92.6829	91.4634	85.3659	91.4634	90.2439	89.0244	89.0244	82.9268	81.7073	84.1463	85.3659	79.2683	84.1463	84.1463	86.5854	84.1463	84.1463	82.9268
MK405648_CAU180230_EV-G2	0.451219	0.451219	0.451219	0.451219	0.451219	0.451219	0.451219	0.439024	0.439024	0.426829	0.207317	0.182927	0.182927	0.207317	0.158537	0.195122	0.231707	0.219512	0.134146	0.134146	0.134146	0.182927	0.121951	0.0731707	0	0	0	0	100	96.3415	95.1219	92.6829	91.4634	85.3659	91.4634	90.2439	89.0244	89.0244	82.9268	81.7073	84.1463	85.3659	79.2683	84.1463	84.1463	86.5854	84.1463	84.1463	82.9268
MK405643_CAU180220_EV-G2	0.451219	0.451219	0.451219	0.451219	0.451219	0.451219	0.451219	0.439024	0.439024	0.426829	0.207317	0.182927	0.182927	0.207317	0.158537	0.195122	0.231707	0.219512	0.134146	0.134146	0.134146	0.182927	0.121951	0.0731707	0	0	0	0	0	96.3415	95.1219	92.6829	91.4634	85.3659	91.4634	90.2439	89.0244	89.0244	82.9268	81.7073	84.1463	85.3659	79.2683	84.1463	84.1463	86.5854	84.1463	84.1463	82.9268
MK405625_CAU180158_EV-G2	0.451219	0.451219	0.451219	0.451219	0.451219	0.451219	0.451219	0.414634	0.414634	0.414634	0.207317	0.195122	0.195122	0.195122	0.146341	0.158537	0.207317	0.219512	0.109756	0.109756	0.109756	0.207317	0.109756	0.0487805	0.0365854	0.0365854	0.0365854	0.0365854	0.0365854	0	98.7805	93.9024	92.6829	86.5854	92.6829	91.4634	90.2439	90.2439	84.1463	80.4878	81.7073	82.9268	78.0488	82.9268	82.9268	85.3659	82.9268	82.9268	81.7073
MK399386_CAU180168_EV-G2	0.439024	0.439024	0.439024	0.439024	0.439024	0.439024	0.439024	0.402439	0.402439	0.426829	0.195122	0.182927	0.182927	0.182927	0.158537	0.170732	0.195122	0.207317	0.121951	0.121951	0.121951	0.195122	0.097561	0.0609756	0.0487805	0.0487805	0.0487805	0.0487805	0.0487805	0.0121951	0	95.1219	93.9024	87.8049	93.9024	92.6829	89.0244	89.0244	82.9268	79.2683	80.4878	81.7073	79.2683	84.1463	84.1463	84.1463	84.1463	84.1463	82.9268
MK379960_CAU180140_EV-G2	0.463415	0.463415	0.463415	0.463415	0.463415	0.463415	0.463415	0.402439	0.402439	0.414634	0.195122	0.170732	0.158537	0.182927	0.134146	0.170732	0.182927	0.170732	0.134146	0.134146	0.134146	0.182927	0.0853659	0.0731707	0.0731707	0.0731707	0.0731707	0.0731707	0.0731707	0.0609756	0.0487805	0	93.9024	90.2439	96.3415	95.1219	92.6829	92.6829	85.3659	79.2683	80.4878	81.7073	78.0488	84.1463	84.1463	84.1463	84.1463	84.1463	82.9268
MK415767_CAU180154_EV-G2	0.426829	0.426829	0.426829	0.426829	0.426829	0.426829	0.426829	0.390244	0.390244	0.414634	0.219512	0.195122	0.146341	0.170732	0.134146	0.158537	0.195122	0.182927	0.146341	0.146341	0.146341	0.170732	0.109756	0.097561	0.0853659	0.0853659	0.0853659	0.0853659	0.0853659	0.0731707	0.0609756	0.0609756	0	91.4634	93.9024	95.1219	87.8049	87.8049	84.1463	82.9268	81.7073	82.9268	81.7073	82.9268	82.9268	82.9268	82.9268	82.9268	81.7073
MK405640_CAU180216_EV-G2	0.463415	0.463415	0.463415	0.463415	0.463415	0.463415	0.463415	0.426829	0.426829	0.439024	0.219512	0.195122	0.158537	0.182927	0.121951	0.158537	0.158537	0.146341	0.207317	0.207317	0.207317	0.231707	0.121951	0.134146	0.146341	0.146341	0.146341	0.146341	0.146341	0.134146	0.121951	0.097561	0.0853659	0	90.2439	89.0244	85.3659	85.3659	82.9268	78.0488	79.2683	78.0488	76.8293	79.2683	79.2683	78.0488	80.4878	80.4878	79.2683
MK371633_CAU180138_EV-G2	0.439024	0.439024	0.439024	0.439024	0.439024	0.439024	0.439024	0.414634	0.414634	0.414634	0.170732	0.170732	0.170732	0.195122	0.146341	0.158537	0.207317	0.195122	0.158537	0.158537	0.158537	0.158537	0.097561	0.0609756	0.0853659	0.0853659	0.0853659	0.0853659	0.0853659	0.0731707	0.0609756	0.0365854	0.0609756	0.097561	0	98.7805	91.4634	91.4634	87.8049	80.4878	80.4878	81.7073	81.7073	84.1463	84.1463	84.1463	84.1463	84.1463	82.9268
MK399381_CAU180163_EV-G2	0.439024	0.439024	0.439024	0.439024	0.439024	0.439024	0.439024	0.402439	0.402439	0.414634	0.170732	0.170732	0.170732	0.195122	0.158537	0.158537	0.207317	0.195122	0.158537	0.158537	0.158537	0.146341	0.109756	0.0731707	0.097561	0.097561	0.097561	0.097561	0.097561	0.0853659	0.0731707	0.0487805	0.0487805	0.109756	0.0121951	0	90.2439	90.2439	89.0244	80.4878	80.4878	81.7073	81.7073	84.1463	84.1463	84.1463	84.1463	84.1463	82.9268
MK405652_CAU180243_EV-G2	0.47561	0.47561	0.47561	0.47561	0.47561	0.47561	0.47561	0.414634	0.414634	0.451219	0.170732	0.158537	0.170732	0.195122	0.146341	0.158537	0.182927	0.170732	0.182927	0.182927	0.182927	0.182927	0.134146	0.0853659	0.109756	0.109756	0.109756	0.109756	0.109756	0.097561	0.109756	0.0731707	0.121951	0.146341	0.0853659	0.097561	0	100	87.8049	80.4878	80.4878	81.7073	79.2683	82.9268	82.9268	86.5854	84.1463	84.1463	82.9268
MK405653_CAU180244_EV-G2	0.47561	0.47561	0.47561	0.47561	0.47561	0.47561	0.47561	0.414634	0.414634	0.451219	0.170732	0.158537	0.170732	0.195122	0.146341	0.158537	0.182927	0.170732	0.182927	0.182927	0.182927	0.182927	0.134146	0.0853659	0.109756	0.109756	0.109756	0.109756	0.109756	0.097561	0.109756	0.0731707	0.121951	0.146341	0.0853659	0.097561	0	0	87.8049	80.4878	80.4878	81.7073	79.2683	82.9268	82.9268	86.5854	84.1463	84.1463	82.9268
JQ818253_EV-G6	0.487805	0.487805	0.487805	0.487805	0.487805	0.487805	0.487805	0.414634	0.414634	0.414634	0.146341	0.134146	0.170732	0.195122	0.121951	0.109756	0.195122	0.170732	0.158537	0.158537	0.158537	0.158537	0.146341	0.146341	0.170732	0.170732	0.170732	0.170732	0.170732	0.158537	0.170732	0.146341	0.158537	0.170732	0.121951	0.109756	0.121951	0.121951	0	84.1463	85.3659	86.5854	75.6098	87.8049	87.8049	89.0244	89.0244	89.0244	87.8049
MK371623_CAU180121_EV-G6	0.378049	0.378049	0.378049	0.378049	0.378049	0.378049	0.378049	0.451219	0.451219	0.439024	0.195122	0.195122	0.170732	0.170732	0.134146	0.182927	0.219512	0.195122	0.182927	0.182927	0.182927	0.195122	0.219512	0.219512	0.182927	0.182927	0.182927	0.182927	0.182927	0.195122	0.207317	0.207317	0.170732	0.219512	0.195122	0.195122	0.195122	0.195122	0.158537	0	87.8049	89.0244	81.7073	87.8049	87.8049	89.0244	86.5854	86.5854	85.3659
MK405632_CAU180202_EV-G6	0.426829	0.426829	0.426829	0.426829	0.426829	0.426829	0.426829	0.487805	0.487805	0.414634	0.146341	0.134146	0.170732	0.195122	0.170732	0.134146	0.170732	0.146341	0.134146	0.134146	0.134146	0.146341	0.207317	0.219512	0.158537	0.158537	0.158537	0.158537	0.158537	0.182927	0.195122	0.195122	0.182927	0.207317	0.195122	0.195122	0.195122	0.195122	0.146341	0.121951	0	98.7805	81.7073	87.8049	87.8049	91.4634	89.0244	89.0244	87.8049
MK415774_CAU180201_EV-G6	0.414634	0.414634	0.414634	0.414634	0.414634	0.414634	0.414634	0.47561	0.47561	0.402439	0.158537	0.146341	0.158537	0.182927	0.158537	0.121951	0.182927	0.158537	0.121951	0.121951	0.121951	0.134146	0.195122	0.207317	0.146341	0.146341	0.146341	0.146341	0.146341	0.170732	0.182927	0.182927	0.170732	0.219512	0.182927	0.182927	0.182927	0.182927	0.134146	0.109756	0.0121951	0	81.7073	89.0244	89.0244	92.6829	90.2439	90.2439	89.0244
MK379965_CAU180172_EV-G6	0.341463	0.341463	0.341463	0.341463	0.341463	0.341463	0.341463	0.439024	0.439024	0.487805	0.219512	0.231707	0.219512	0.243902	0.256098	0.243902	0.280488	0.268293	0.268293	0.268293	0.268293	0.219512	0.256098	0.231707	0.207317	0.207317	0.207317	0.207317	0.207317	0.219512	0.207317	0.219512	0.182927	0.231707	0.182927	0.182927	0.207317	0.207317	0.243902	0.182927	0.182927	0.182927	0	80.4878	80.4878	80.4878	80.4878	80.4878	79.2683
MK371624_CAU180124_EV-G6	0.414634	0.414634	0.414634	0.414634	0.414634	0.414634	0.414634	0.451219	0.451219	0.414634	0.121951	0.121951	0.134146	0.182927	0.158537	0.158537	0.170732	0.146341	0.146341	0.146341	0.146341	0.121951	0.195122	0.207317	0.158537	0.158537	0.158537	0.158537	0.158537	0.170732	0.158537	0.158537	0.170732	0.207317	0.158537	0.158537	0.170732	0.170732	0.121951	0.121951	0.121951	0.109756	0.195122	0	100	96.3415	96.3415	96.3415	95.1219
MK405633_CAU180205_EV-G6	0.414634	0.414634	0.414634	0.414634	0.414634	0.414634	0.414634	0.451219	0.451219	0.414634	0.121951	0.121951	0.134146	0.182927	0.158537	0.158537	0.170732	0.146341	0.146341	0.146341	0.146341	0.121951	0.195122	0.207317	0.158537	0.158537	0.158537	0.158537	0.158537	0.170732	0.158537	0.158537	0.170732	0.207317	0.158537	0.158537	0.170732	0.170732	0.121951	0.121951	0.121951	0.109756	0.195122	0	0	96.3415	96.3415	96.3415	95.1219
MK399384_CAU180166_EV-G6	0.414634	0.414634	0.414634	0.414634	0.414634	0.414634	0.414634	0.463415	0.463415	0.402439	0.134146	0.134146	0.134146	0.182927	0.134146	0.121951	0.158537	0.134146	0.121951	0.121951	0.121951	0.109756	0.195122	0.182927	0.134146	0.134146	0.134146	0.134146	0.134146	0.146341	0.158537	0.158537	0.170732	0.219512	0.158537	0.158537	0.134146	0.134146	0.109756	0.109756	0.0853659	0.0731707	0.195122	0.0365854	0.0365854	0	97.561	97.561	96.3415
MK415760_CAU180198_EV-G6	0.414634	0.414634	0.414634	0.414634	0.414634	0.414634	0.414634	0.439024	0.439024	0.414634	0.134146	0.134146	0.109756	0.158537	0.134146	0.121951	0.134146	0.109756	0.146341	0.146341	0.146341	0.109756	0.170732	0.207317	0.158537	0.158537	0.158537	0.158537	0.158537	0.170732	0.158537	0.158537	0.170732	0.195122	0.158537	0.158537	0.158537	0.158537	0.109756	0.134146	0.109756	0.097561	0.195122	0.0365854	0.0365854	0.0243902	0	100	98.7805
MK399385_CAU180167_EV-G6	0.414634	0.414634	0.414634	0.414634	0.414634	0.414634	0.414634	0.439024	0.439024	0.414634	0.134146	0.134146	0.109756	0.158537	0.134146	0.121951	0.134146	0.109756	0.146341	0.146341	0.146341	0.109756	0.170732	0.207317	0.158537	0.158537	0.158537	0.158537	0.158537	0.170732	0.158537	0.158537	0.170732	0.195122	0.158537	0.158537	0.158537	0.158537	0.109756	0.134146	0.109756	0.097561	0.195122	0.0365854	0.0365854	0.0243902	0	0	98.7805
MK405642_CAU180219_EV-G6	0.426829	0.426829	0.426829	0.426829	0.426829	0.426829	0.426829	0.439024	0.439024	0.426829	0.146341	0.146341	0.121951	0.170732	0.146341	0.134146	0.146341	0.121951	0.158537	0.158537	0.158537	0.121951	0.182927	0.219512	0.170732	0.170732	0.170732	0.170732	0.170732	0.182927	0.170732	0.170732	0.182927	0.207317	0.170732	0.170732	0.170732	0.170732	0.121951	0.146341	0.121951	0.109756	0.207317	0.0487805	0.0487805	0.0365854	0.0121951	0.0121951	0
LC316825.1_EV-G9	0.439024	0.439024	0.439024	0.439024	0.439024	0.439024	0.439024	0.402439	0.402439	0.414634	0.195122	0.170732	0.182927	0.207317	0.170732	0.170732	0.195122	0.182927	0.146341	0.146341	0.146341	0.158537	0.109756	0.0853659	0.0609756	0.0609756	0.0609756	0.0609756	0.0609756	0.0487805	0.0365854	0.0609756	0.0487805	0.121951	0.0731707	0.0609756	0.097561	0.097561	0.134146	0.207317	0.170732	0.158537	0.195122	0.146341	0.146341	0.134146	0.134146	0.134146	0.146341
MK354238_CAU180112_EV-G9	0.463415	0.463415	0.463415	0.463415	0.463415	0.463415	0.463415	0.390244	0.390244	0.439024	0.170732	0.158537	0.134146	0.158537	0.158537	0.170732	0.182927	0.170732	0.146341	0.146341	0.146341	0.134146	0.109756	0.146341	0.146341	0.146341	0.146341	0.146341	0.146341	0.134146	0.121951	0.109756	0.097561	0.158537	0.109756	0.097561	0.134146	0.134146	0.121951	0.182927	0.195122	0.182927	0.195122	0.134146	0.134146	0.158537	0.134146	0.134146	0.146341
MK415764_CAU180115_EV-G9	0.463415	0.463415	0.463415	0.463415	0.463415	0.463415	0.463415	0.414634	0.414634	0.439024	0.207317	0.207317	0.146341	0.170732	0.158537	0.134146	0.231707	0.219512	0.182927	0.182927	0.182927	0.182927	0.097561	0.134146	0.121951	0.121951	0.121951	0.121951	0.121951	0.134146	0.146341	0.134146	0.134146	0.170732	0.121951	0.109756	0.134146	0.134146	0.121951	0.170732	0.182927	0.170732	0.243902	0.182927	0.182927	0.170732	0.170732	0.170732	0.182927
MK415765_CAU180116_EV-G9	0.451219	0.451219	0.451219	0.451219	0.451219	0.451219	0.451219	0.390244	0.390244	0.426829	0.207317	0.182927	0.170732	0.195122	0.121951	0.158537	0.207317	0.195122	0.134146	0.134146	0.134146	0.207317	0.097561	0.0487805	0.0487805	0.0487805	0.0487805	0.0487805	0.0487805	0.0365854	0.0487805	0.0487805	0.0853659	0.121951	0.0609756	0.0731707	0.0853659	0.0853659	0.121951	0.195122	0.182927	0.170732	0.219512	0.170732	0.170732	0.146341	0.170732	0.170732	0.182927
MK371626_CAU180128_EV-G9	0.439024	0.439024	0.439024	0.439024	0.439024	0.439024	0.439024	0.390244	0.390244	0.426829	0.182927	0.158537	0.158537	0.182927	0.170732	0.182927	0.207317	0.195122	0.158537	0.158537	0.158537	0.146341	0.146341	0.121951	0.0731707	0.0731707	0.0731707	0.0731707	0.0731707	0.0853659	0.097561	0.109756	0.097561	0.170732	0.121951	0.109756	0.0853659	0.0853659	0.134146	0.158537	0.146341	0.134146	0.182927	0.121951	0.121951	0.0853659	0.109756	0.109756	0.121951
MK371628_CAU180132_EV-G9	0.439024	0.439024	0.439024	0.439024	0.439024	0.439024	0.439024	0.414634	0.414634	0.414634	0.231707	0.207317	0.195122	0.219512	0.170732	0.158537	0.231707	0.219512	0.134146	0.134146	0.134146	0.182927	0.109756	0.0853659	0.0609756	0.0609756	0.0609756	0.0609756	0.0609756	0.0487805	0.0609756	0.0853659	0.097561	0.146341	0.097561	0.109756	0.097561	0.097561	0.158537	0.219512	0.158537	0.146341	0.219512	0.182927	0.182927	0.146341	0.170732	0.170732	0.182927
MK371630_CAU180134_EV-G9	0.451219	0.451219	0.451219	0.451219	0.451219	0.451219	0.451219	0.439024	0.439024	0.426829	0.219512	0.195122	0.158537	0.207317	0.121951	0.146341	0.207317	0.195122	0.097561	0.097561	0.097561	0.146341	0.121951	0.0853659	0.0853659	0.0853659	0.0853659	0.0853659	0.0853659	0.0731707	0.0853659	0.0853659	0.0853659	0.146341	0.0731707	0.0853659	0.109756	0.109756	0.158537	0.195122	0.170732	0.158537	0.195122	0.158537	0.158537	0.134146	0.158537	0.158537	0.170732
MK371632_CAU180136_EV-G9	0.426829	0.426829	0.426829	0.426829	0.426829	0.426829	0.426829	0.414634	0.414634	0.426829	0.182927	0.195122	0.182927	0.207317	0.219512	0.170732	0.207317	0.195122	0.170732	0.170732	0.170732	0.134146	0.134146	0.134146	0.109756	0.109756	0.109756	0.109756	0.109756	0.097561	0.0853659	0.109756	0.097561	0.158537	0.097561	0.0853659	0.121951	0.121951	0.158537	0.207317	0.158537	0.158537	0.158537	0.146341	0.146341	0.134146	0.134146	0.134146	0.146341
MK371633_CAU180138_EV-G9	0.439024	0.439024	0.439024	0.439024	0.439024	0.439024	0.439024	0.414634	0.414634	0.414634	0.170732	0.170732	0.170732	0.195122	0.146341	0.158537	0.207317	0.195122	0.158537	0.158537	0.158537	0.158537	0.097561	0.0609756	0.0853659	0.0853659	0.0853659	0.0853659	0.0853659	0.0731707	0.0609756	0.0365854	0.0609756	0.097561	0	0.0121951	0.0853659	0.0853659	0.121951	0.195122	0.195122	0.182927	0.182927	0.158537	0.158537	0.158537	0.158537	0.158537	0.170732
MK379961_CAU180141_EV-G9	0.463415	0.463415	0.463415	0.463415	0.463415	0.463415	0.463415	0.463415	0.463415	0.402439	0.231707	0.231707	0.195122	0.243902	0.182927	0.134146	0.219512	0.207317	0.109756	0.109756	0.109756	0.121951	0.158537	0.134146	0.109756	0.109756	0.109756	0.109756	0.109756	0.097561	0.109756	0.109756	0.109756	0.170732	0.097561	0.097561	0.134146	0.134146	0.158537	0.207317	0.158537	0.146341	0.207317	0.158537	0.158537	0.121951	0.146341	0.146341	0.158537
MK379962_CAU180142_EV-G9	0.5	0.5	0.5	0.5	0.5	0.5	0.5	0.451219	0.451219	0.439024	0.182927	0.170732	0.207317	0.207317	0.170732	0.146341	0.170732	0.195122	0.146341	0.146341	0.146341	0.158537	0.182927	0.158537	0.134146	0.134146	0.134146	0.134146	0.134146	0.109756	0.121951	0.158537	0.170732	0.170732	0.146341	0.158537	0.158537	0.158537	0.146341	0.231707	0.146341	0.158537	0.243902	0.195122	0.195122	0.158537	0.158537	0.158537	0.170732
MK379963_CAU180143_EV-G9	0.426829	0.426829	0.426829	0.426829	0.426829	0.426829	0.426829	0.390244	0.390244	0.463415	0.195122	0.195122	0.146341	0.146341	0.207317	0.182927	0.219512	0.231707	0.170732	0.170732	0.170732	0.158537	0.121951	0.121951	0.109756	0.109756	0.109756	0.109756	0.109756	0.097561	0.0853659	0.134146	0.109756	0.170732	0.121951	0.109756	0.146341	0.146341	0.182927	0.219512	0.219512	0.207317	0.182927	0.182927	0.182927	0.182927	0.158537	0.158537	0.170732
MK415766_CAU180144_EV-G9	0.463415	0.463415	0.463415	0.463415	0.463415	0.463415	0.463415	0.390244	0.390244	0.426829	0.207317	0.182927	0.195122	0.219512	0.146341	0.182927	0.231707	0.219512	0.158537	0.158537	0.158537	0.231707	0.121951	0.0731707	0.0731707	0.0731707	0.0731707	0.0731707	0.0731707	0.0609756	0.0731707	0.0731707	0.109756	0.146341	0.0853659	0.097561	0.109756	0.109756	0.121951	0.207317	0.207317	0.195122	0.231707	0.170732	0.170732	0.170732	0.195122	0.195122	0.207317
MK405618_CAU180147_EV-G9	0.5	0.5	0.5	0.5	0.5	0.5	0.5	0.463415	0.463415	0.451219	0.195122	0.182927	0.195122	0.219512	0.158537	0.134146	0.158537	0.182927	0.134146	0.134146	0.134146	0.146341	0.195122	0.170732	0.146341	0.146341	0.146341	0.146341	0.146341	0.121951	0.134146	0.170732	0.182927	0.182927	0.158537	0.170732	0.170732	0.170732	0.158537	0.243902	0.158537	0.170732	0.256098	0.182927	0.182927	0.146341	0.146341	0.146341	0.158537
MK405619_CAU180148_EV-G9	0.5	0.5	0.5	0.5	0.5	0.5	0.5	0.451219	0.451219	0.439024	0.182927	0.170732	0.207317	0.207317	0.170732	0.146341	0.170732	0.195122	0.146341	0.146341	0.146341	0.158537	0.182927	0.158537	0.134146	0.134146	0.134146	0.134146	0.134146	0.109756	0.121951	0.158537	0.170732	0.170732	0.146341	0.158537	0.158537	0.158537	0.146341	0.231707	0.146341	0.158537	0.243902	0.195122	0.195122	0.158537	0.158537	0.158537	0.170732
MK405620_CAU180150_EV-G9	0.463415	0.463415	0.463415	0.463415	0.463415	0.463415	0.463415	0.439024	0.439024	0.463415	0.219512	0.195122	0.170732	0.219512	0.109756	0.158537	0.219512	0.207317	0.146341	0.146341	0.146341	0.207317	0.146341	0.109756	0.097561	0.097561	0.097561	0.097561	0.097561	0.0853659	0.097561	0.109756	0.097561	0.146341	0.109756	0.121951	0.121951	0.121951	0.170732	0.182927	0.182927	0.182927	0.207317	0.158537	0.158537	0.134146	0.158537	0.158537	0.146341
MK405621_CAU180151_EV-G9	0.439024	0.439024	0.439024	0.439024	0.439024	0.439024	0.439024	0.439024	0.439024	0.402439	0.219512	0.195122	0.182927	0.207317	0.182927	0.170732	0.243902	0.231707	0.146341	0.146341	0.146341	0.170732	0.121951	0.097561	0.0487805	0.0487805	0.0487805	0.0487805	0.0487805	0.0609756	0.0731707	0.097561	0.109756	0.158537	0.109756	0.121951	0.109756	0.109756	0.170732	0.207317	0.146341	0.134146	0.195122	0.170732	0.170732	0.134146	0.158537	0.158537	0.170732
MK405622_CAU180152_EV-G9	0.451219	0.451219	0.451219	0.451219	0.451219	0.451219	0.451219	0.451219	0.451219	0.426829	0.231707	0.231707	0.207317	0.231707	0.207317	0.195122	0.268293	0.256098	0.182927	0.182927	0.182927	0.146341	0.121951	0.121951	0.121951	0.121951	0.121951	0.121951	0.121951	0.109756	0.121951	0.146341	0.146341	0.182927	0.109756	0.121951	0.121951	0.121951	0.170732	0.207317	0.195122	0.182927	0.207317	0.170732	0.170732	0.158537	0.182927	0.182927	0.195122
MK405623_CAU180153_EV-G9	0.512195	0.512195	0.512195	0.512195	0.512195	0.512195	0.512195	0.463415	0.463415	0.463415	0.195122	0.182927	0.207317	0.231707	0.170732	0.146341	0.170732	0.195122	0.146341	0.146341	0.146341	0.158537	0.207317	0.182927	0.158537	0.158537	0.158537	0.158537	0.158537	0.134146	0.146341	0.182927	0.195122	0.195122	0.170732	0.182927	0.182927	0.182927	0.158537	0.243902	0.170732	0.182927	0.268293	0.182927	0.182927	0.158537	0.158537	0.158537	0.170732
MK405624_CAU180157_EV-G9	0.426829	0.426829	0.426829	0.426829	0.426829	0.426829	0.426829	0.426829	0.426829	0.439024	0.195122	0.231707	0.182927	0.207317	0.182927	0.121951	0.219512	0.231707	0.170732	0.170732	0.170732	0.182927	0.158537	0.158537	0.158537	0.158537	0.158537	0.158537	0.158537	0.121951	0.109756	0.146341	0.109756	0.158537	0.121951	0.134146	0.170732	0.170732	0.195122	0.219512	0.195122	0.182927	0.219512	0.182927	0.182927	0.182927	0.182927	0.182927	0.195122
MK399378_CAU180159_EV-G9	0.451219	0.451219	0.451219	0.451219	0.451219	0.451219	0.451219	0.402439	0.402439	0.414634	0.243902	0.207317	0.170732	0.219512	0.134146	0.170732	0.207317	0.195122	0.109756	0.109756	0.109756	0.170732	0.109756	0.0853659	0.0609756	0.0609756	0.0609756	0.0609756	0.0609756	0.0487805	0.0609756	0.0853659	0.0731707	0.158537	0.097561	0.0853659	0.121951	0.121951	0.146341	0.195122	0.182927	0.170732	0.231707	0.146341	0.146341	0.121951	0.146341	0.146341	0.158537
MK415757_CAU180160_EV-G9	0.414634	0.414634	0.414634	0.414634	0.414634	0.414634	0.414634	0.439024	0.439024	0.414634	0.134146	0.134146	0.109756	0.158537	0.134146	0.121951	0.134146	0.109756	0.146341	0.146341	0.146341	0.109756	0.170732	0.207317	0.158537	0.158537	0.158537	0.158537	0.158537	0.170732	0.158537	0.158537	0.170732	0.195122	0.158537	0.158537	0.158537	0.158537	0.109756	0.134146	0.109756	0.097561	0.195122	0.0365854	0.0365854	0.0243902	0	0	0.0121951
MK399380_CAU180162_EV-G9	0.451219	0.451219	0.451219	0.451219	0.451219	0.451219	0.451219	0.439024	0.439024	0.426829	0.207317	0.207317	0.231707	0.231707	0.182927	0.158537	0.219512	0.231707	0.170732	0.170732	0.170732	0.219512	0.146341	0.109756	0.121951	0.121951	0.121951	0.121951	0.121951	0.0853659	0.097561	0.109756	0.146341	0.170732	0.097561	0.109756	0.121951	0.121951	0.146341	0.231707	0.195122	0.182927	0.207317	0.195122	0.195122	0.158537	0.182927	0.182927	0.195122
MK399383_CAU180165_EV-G9	0.451219	0.451219	0.451219	0.451219	0.451219	0.451219	0.451219	0.402439	0.402439	0.402439	0.219512	0.195122	0.170732	0.195122	0.146341	0.158537	0.207317	0.195122	0.097561	0.097561	0.097561	0.158537	0.121951	0.097561	0.0731707	0.0731707	0.0731707	0.0731707	0.0731707	0.0609756	0.0731707	0.0731707	0.0609756	0.146341	0.0853659	0.0731707	0.121951	0.121951	0.146341	0.182927	0.146341	0.134146	0.195122	0.158537	0.158537	0.134146	0.158537	0.158537	0.170732
MK399387_CAU180169_EV-G9	0.426829	0.426829	0.426829	0.426829	0.426829	0.426829	0.426829	0.378049	0.378049	0.426829	0.182927	0.170732	0.146341	0.170732	0.146341	0.158537	0.182927	0.170732	0.146341	0.146341	0.146341	0.195122	0.121951	0.0731707	0.0731707	0.0731707	0.0731707	0.0731707	0.0731707	0.0609756	0.0731707	0.0731707	0.097561	0.146341	0.0853659	0.0853659	0.0853659	0.0853659	0.134146	0.182927	0.182927	0.170732	0.207317	0.146341	0.146341	0.121951	0.146341	0.146341	0.158537
MK399388_CAU180170_EV-G9	0.439024	0.439024	0.439024	0.439024	0.439024	0.439024	0.439024	0.402439	0.402439	0.439024	0.195122	0.170732	0.158537	0.182927	0.134146	0.170732	0.219512	0.207317	0.146341	0.146341	0.146341	0.195122	0.109756	0.0609756	0.0365854	0.0365854	0.0365854	0.0365854	0.0365854	0.0487805	0.0609756	0.0609756	0.097561	0.134146	0.0731707	0.0853659	0.097561	0.097561	0.134146	0.182927	0.170732	0.158537	0.207317	0.158537	0.158537	0.134146	0.158537	0.158537	0.170732
MK379967_CAU180176_EV-G9	0.414634	0.414634	0.414634	0.414634	0.414634	0.414634	0.414634	0.402439	0.402439	0.426829	0.195122	0.207317	0.170732	0.195122	0.207317	0.158537	0.195122	0.182927	0.182927	0.182927	0.182927	0.146341	0.146341	0.146341	0.121951	0.121951	0.121951	0.121951	0.121951	0.109756	0.097561	0.121951	0.0853659	0.146341	0.109756	0.097561	0.134146	0.134146	0.170732	0.195122	0.146341	0.146341	0.146341	0.158537	0.158537	0.146341	0.146341	0.146341	0.158537
MK379968_CAU180178_EV-G9	0.439024	0.439024	0.439024	0.439024	0.439024	0.439024	0.439024	0.378049	0.378049	0.451219	0.195122	0.170732	0.158537	0.182927	0.134146	0.182927	0.207317	0.195122	0.158537	0.158537	0.158537	0.182927	0.097561	0.0609756	0.0853659	0.0853659	0.0853659	0.0853659	0.0853659	0.0731707	0.0853659	0.0853659	0.109756	0.146341	0.0731707	0.0853659	0.0731707	0.0731707	0.121951	0.182927	0.207317	0.195122	0.207317	0.170732	0.170732	0.146341	0.170732	0.170732	0.182927
MK379969_CAU180179_EV-G9	0.451219	0.451219	0.451219	0.451219	0.451219	0.451219	0.451219	0.439024	0.439024	0.414634	0.207317	0.207317	0.231707	0.231707	0.182927	0.158537	0.231707	0.243902	0.158537	0.158537	0.158537	0.207317	0.158537	0.121951	0.109756	0.109756	0.109756	0.109756	0.109756	0.0731707	0.0853659	0.121951	0.134146	0.182927	0.109756	0.121951	0.121951	0.121951	0.146341	0.207317	0.170732	0.158537	0.182927	0.170732	0.170732	0.134146	0.158537	0.158537	0.170732
MK415768_CAU180180_EV-G9	0.439024	0.439024	0.439024	0.439024	0.439024	0.439024	0.439024	0.378049	0.378049	0.451219	0.195122	0.170732	0.158537	0.182927	0.134146	0.182927	0.207317	0.195122	0.158537	0.158537	0.158537	0.182927	0.097561	0.0609756	0.0853659	0.0853659	0.0853659	0.0853659	0.0853659	0.0731707	0.0853659	0.0853659	0.109756	0.146341	0.0731707	0.0853659	0.0731707	0.0731707	0.121951	0.182927	0.207317	0.195122	0.207317	0.170732	0.170732	0.146341	0.170732	0.170732	0.182927
MK379970_CAU180181_EV-G9	0.439024	0.439024	0.439024	0.439024	0.439024	0.439024	0.439024	0.378049	0.378049	0.451219	0.195122	0.170732	0.158537	0.182927	0.134146	0.182927	0.207317	0.195122	0.158537	0.158537	0.158537	0.182927	0.097561	0.0609756	0.0853659	0.0853659	0.0853659	0.0853659	0.0853659	0.0731707	0.0853659	0.0853659	0.109756	0.146341	0.0731707	0.0853659	0.0731707	0.0731707	0.121951	0.182927	0.207317	0.195122	0.207317	0.170732	0.170732	0.146341	0.170732	0.170732	0.182927
MK379971_CAU180182_EV-G9	0.451219	0.451219	0.451219	0.451219	0.451219	0.451219	0.451219	0.414634	0.414634	0.439024	0.207317	0.195122	0.170732	0.195122	0.121951	0.134146	0.182927	0.195122	0.109756	0.109756	0.109756	0.207317	0.109756	0.0487805	0.0609756	0.0609756	0.0609756	0.0609756	0.0609756	0.0243902	0.0365854	0.0609756	0.097561	0.134146	0.0731707	0.0853659	0.097561	0.097561	0.158537	0.219512	0.207317	0.195122	0.243902	0.170732	0.170732	0.146341	0.170732	0.170732	0.182927
MK379972_CAU180183_EV-G9	0.451219	0.451219	0.451219	0.451219	0.451219	0.451219	0.451219	0.426829	0.426829	0.439024	0.231707	0.219512	0.219512	0.219512	0.146341	0.182927	0.182927	0.195122	0.158537	0.158537	0.158537	0.256098	0.134146	0.0731707	0.0853659	0.0853659	0.0853659	0.0853659	0.0853659	0.0487805	0.0609756	0.0853659	0.121951	0.146341	0.097561	0.109756	0.097561	0.097561	0.182927	0.219512	0.231707	0.219512	0.268293	0.219512	0.219512	0.195122	0.219512	0.219512	0.231707
MK379973_CAU180184_EV-G9	0.439024	0.439024	0.439024	0.439024	0.439024	0.439024	0.439024	0.414634	0.414634	0.47561	0.231707	0.231707	0.170732	0.195122	0.182927	0.158537	0.231707	0.243902	0.134146	0.134146	0.134146	0.158537	0.134146	0.134146	0.134146	0.134146	0.134146	0.134146	0.134146	0.097561	0.0853659	0.134146	0.097561	0.182927	0.134146	0.121951	0.182927	0.182927	0.195122	0.243902	0.231707	0.219512	0.243902	0.195122	0.195122	0.195122	0.195122	0.195122	0.207317
MK379974_CAU180185_EV-G9	0.426829	0.426829	0.426829	0.426829	0.426829	0.426829	0.426829	0.390244	0.390244	0.426829	0.195122	0.195122	0.170732	0.170732	0.170732	0.146341	0.207317	0.219512	0.134146	0.134146	0.134146	0.182927	0.0731707	0.0853659	0.097561	0.097561	0.097561	0.097561	0.097561	0.0609756	0.0487805	0.0731707	0.109756	0.146341	0.0609756	0.0731707	0.134146	0.134146	0.158537	0.219512	0.182927	0.170732	0.219512	0.170732	0.170732	0.170732	0.170732	0.170732	0.182927
MK379975_CAU180187_EV-G9	0.426829	0.426829	0.426829	0.426829	0.426829	0.426829	0.426829	0.390244	0.390244	0.426829	0.195122	0.195122	0.170732	0.170732	0.170732	0.146341	0.207317	0.219512	0.134146	0.134146	0.134146	0.182927	0.0731707	0.0853659	0.097561	0.097561	0.097561	0.097561	0.097561	0.0609756	0.0487805	0.0731707	0.109756	0.146341	0.0609756	0.0731707	0.134146	0.134146	0.158537	0.219512	0.182927	0.170732	0.219512	0.170732	0.170732	0.170732	0.170732	0.170732	0.182927
MK405626_CAU180190_EV-G9	0.463415	0.463415	0.463415	0.463415	0.463415	0.463415	0.463415	0.463415	0.463415	0.451219	0.256098	0.231707	0.219512	0.243902	0.170732	0.170732	0.231707	0.243902	0.158537	0.158537	0.158537	0.195122	0.146341	0.121951	0.121951	0.121951	0.121951	0.121951	0.121951	0.0853659	0.097561	0.146341	0.134146	0.182927	0.146341	0.158537	0.146341	0.146341	0.195122	0.243902	0.231707	0.219512	0.268293	0.207317	0.207317	0.170732	0.195122	0.195122	0.207317
MK405627_CAU180191_EV-G9	0.463415	0.463415	0.463415	0.463415	0.463415	0.463415	0.463415	0.451219	0.451219	0.439024	0.231707	0.207317	0.195122	0.219512	0.146341	0.146341	0.195122	0.207317	0.121951	0.121951	0.121951	0.158537	0.134146	0.109756	0.109756	0.109756	0.109756	0.109756	0.109756	0.0731707	0.0853659	0.109756	0.097561	0.146341	0.109756	0.121951	0.121951	0.121951	0.170732	0.219512	0.207317	0.195122	0.256098	0.182927	0.182927	0.146341	0.170732	0.170732	0.182927
MK405628_CAU180193_EV-G9	0.463415	0.463415	0.463415	0.463415	0.463415	0.463415	0.463415	0.414634	0.414634	0.426829	0.219512	0.219512	0.195122	0.195122	0.170732	0.121951	0.219512	0.231707	0.170732	0.170732	0.170732	0.219512	0.121951	0.134146	0.146341	0.146341	0.146341	0.146341	0.146341	0.109756	0.121951	0.134146	0.170732	0.170732	0.121951	0.134146	0.134146	0.134146	0.134146	0.243902	0.182927	0.170732	0.207317	0.207317	0.207317	0.170732	0.170732	0.170732	0.182927
MK415758_CAU180194_EV-G9	0.451219	0.451219	0.451219	0.451219	0.451219	0.451219	0.451219	0.402439	0.402439	0.414634	0.195122	0.170732	0.170732	0.195122	0.146341	0.134146	0.182927	0.170732	0.121951	0.121951	0.121951	0.158537	0.121951	0.097561	0.097561	0.097561	0.097561	0.097561	0.097561	0.0853659	0.097561	0.0731707	0.0853659	0.134146	0.0853659	0.0731707	0.097561	0.097561	0.121951	0.207317	0.146341	0.134146	0.207317	0.170732	0.170732	0.134146	0.158537	0.158537	0.170732
MK405629_CAU180196_EV-G9	0.5	0.5	0.5	0.5	0.5	0.5	0.5	0.451219	0.451219	0.439024	0.182927	0.170732	0.207317	0.207317	0.170732	0.146341	0.170732	0.195122	0.146341	0.146341	0.146341	0.158537	0.182927	0.158537	0.134146	0.134146	0.134146	0.134146	0.134146	0.109756	0.121951	0.158537	0.170732	0.170732	0.146341	0.158537	0.158537	0.158537	0.146341	0.231707	0.146341	0.158537	0.243902	0.195122	0.195122	0.158537	0.158537	0.158537	0.170732
MK405630_CAU180197_EV-G9	0.451219	0.451219	0.451219	0.451219	0.451219	0.451219	0.451219	0.390244	0.390244	0.426829	0.207317	0.182927	0.170732	0.195122	0.121951	0.158537	0.207317	0.195122	0.134146	0.134146	0.134146	0.207317	0.097561	0.0487805	0.0487805	0.0487805	0.0487805	0.0487805	0.0487805	0.0365854	0.0487805	0.0487805	0.0853659	0.121951	0.0609756	0.0731707	0.0853659	0.0853659	0.121951	0.195122	0.182927	0.170732	0.219512	0.170732	0.170732	0.146341	0.170732	0.170732	0.182927
MK415759_CAU180199_EV-G9	0.5	0.5	0.5	0.5	0.5	0.5	0.5	0.451219	0.451219	0.439024	0.182927	0.170732	0.207317	0.207317	0.170732	0.146341	0.170732	0.195122	0.146341	0.146341	0.146341	0.158537	0.182927	0.158537	0.134146	0.134146	0.134146	0.134146	0.134146	0.109756	0.121951	0.158537	0.170732	0.170732	0.146341	0.158537	0.158537	0.158537	0.146341	0.231707	0.146341	0.158537	0.243902	0.195122	0.195122	0.158537	0.158537	0.158537	0.170732
MK405631_CAU180200_EV-G9	0.426829	0.426829	0.426829	0.426829	0.426829	0.426829	0.426829	0.451219	0.451219	0.463415	0.256098	0.219512	0.170732	0.219512	0.121951	0.146341	0.207317	0.182927	0.170732	0.170732	0.170732	0.219512	0.134146	0.109756	0.121951	0.121951	0.121951	0.121951	0.121951	0.109756	0.121951	0.121951	0.109756	0.134146	0.121951	0.134146	0.121951	0.121951	0.158537	0.207317	0.195122	0.182927	0.256098	0.195122	0.195122	0.158537	0.182927	0.182927	0.195122
MK405638_CAU180210_EV-G9	0.463415	0.463415	0.463415	0.463415	0.463415	0.463415	0.463415	0.414634	0.414634	0.390244	0.243902	0.195122	0.182927	0.207317	0.134146	0.195122	0.207317	0.207317	0.121951	0.121951	0.121951	0.182927	0.134146	0.097561	0.0731707	0.0731707	0.0731707	0.0731707	0.0731707	0.0609756	0.0731707	0.0731707	0.0853659	0.146341	0.0853659	0.097561	0.121951	0.121951	0.146341	0.195122	0.182927	0.170732	0.219512	0.170732	0.170732	0.146341	0.170732	0.170732	0.182927
MK415761_CAU180212_EV-G9	0.451219	0.451219	0.451219	0.451219	0.451219	0.451219	0.451219	0.426829	0.426829	0.426829	0.231707	0.231707	0.207317	0.207317	0.182927	0.134146	0.219512	0.231707	0.170732	0.170732	0.170732	0.219512	0.109756	0.121951	0.134146	0.134146	0.134146	0.134146	0.134146	0.097561	0.109756	0.134146	0.170732	0.170732	0.121951	0.134146	0.146341	0.146341	0.146341	0.256098	0.195122	0.182927	0.219512	0.219512	0.219512	0.182927	0.182927	0.182927	0.195122
MK415770_CAU180213_EV-G9	0.47561	0.47561	0.47561	0.47561	0.47561	0.47561	0.47561	0.378049	0.378049	0.426829	0.243902	0.219512	0.195122	0.195122	0.146341	0.170732	0.195122	0.207317	0.146341	0.146341	0.146341	0.243902	0.109756	0.097561	0.109756	0.109756	0.109756	0.109756	0.109756	0.0731707	0.0853659	0.0853659	0.121951	0.134146	0.097561	0.109756	0.134146	0.134146	0.158537	0.243902	0.231707	0.219512	0.256098	0.219512	0.219512	0.195122	0.195122	0.195122	0.207317
MK415771_CAU180223_EV-G9	0.451219	0.451219	0.451219	0.451219	0.451219	0.451219	0.451219	0.414634	0.414634	0.426829	0.207317	0.170732	0.182927	0.207317	0.158537	0.207317	0.243902	0.231707	0.146341	0.146341	0.146341	0.195122	0.109756	0.0853659	0.0365854	0.0365854	0.0365854	0.0365854	0.0365854	0.0487805	0.0609756	0.0853659	0.097561	0.158537	0.097561	0.109756	0.121951	0.121951	0.146341	0.170732	0.170732	0.158537	0.219512	0.134146	0.134146	0.134146	0.158537	0.158537	0.170732
MK415772_CAU180224_EV-G9	0.451219	0.451219	0.451219	0.451219	0.451219	0.451219	0.451219	0.414634	0.414634	0.426829	0.207317	0.170732	0.182927	0.207317	0.158537	0.207317	0.243902	0.231707	0.146341	0.146341	0.146341	0.195122	0.109756	0.0853659	0.0365854	0.0365854	0.0365854	0.0365854	0.0365854	0.0487805	0.0609756	0.0853659	0.097561	0.158537	0.097561	0.109756	0.121951	0.121951	0.146341	0.170732	0.170732	0.158537	0.219512	0.134146	0.134146	0.134146	0.158537	0.158537	0.170732
MK405645_CAU180225_EV-G9	0.451219	0.451219	0.451219	0.451219	0.451219	0.451219	0.451219	0.414634	0.414634	0.426829	0.207317	0.170732	0.182927	0.207317	0.158537	0.207317	0.243902	0.231707	0.146341	0.146341	0.146341	0.195122	0.109756	0.0853659	0.0365854	0.0365854	0.0365854	0.0365854	0.0365854	0.0487805	0.0609756	0.0853659	0.097561	0.158537	0.097561	0.109756	0.121951	0.121951	0.146341	0.170732	0.170732	0.158537	0.219512	0.134146	0.134146	0.134146	0.158537	0.158537	0.170732
MK405650_CAU180233_EV-G9	0.451219	0.451219	0.451219	0.451219	0.451219	0.451219	0.451219	0.390244	0.390244	0.414634	0.219512	0.195122	0.182927	0.207317	0.134146	0.170732	0.219512	0.207317	0.146341	0.146341	0.146341	0.219512	0.109756	0.0609756	0.0609756	0.0609756	0.0609756	0.0609756	0.0609756	0.0487805	0.0609756	0.0609756	0.097561	0.134146	0.0731707	0.0853659	0.097561	0.097561	0.134146	0.207317	0.195122	0.182927	0.219512	0.182927	0.182927	0.158537	0.182927	0.182927	0.195122
MK405651_CAU180239_EV-G9	0.451219	0.451219	0.451219	0.451219	0.451219	0.451219	0.451219	0.451219	0.451219	0.439024	0.268293	0.243902	0.170732	0.219512	0.134146	0.134146	0.207317	0.195122	0.146341	0.146341	0.146341	0.182927	0.146341	0.134146	0.121951	0.121951	0.121951	0.121951	0.121951	0.109756	0.121951	0.121951	0.0853659	0.109756	0.121951	0.134146	0.134146	0.134146	0.195122	0.207317	0.182927	0.170732	0.231707	0.207317	0.207317	0.170732	0.195122	0.195122	0.207317
MK415762_CAU180242_EV-G9	0.451219	0.451219	0.451219	0.451219	0.451219	0.451219	0.451219	0.402439	0.402439	0.414634	0.182927	0.170732	0.170732	0.195122	0.146341	0.158537	0.195122	0.182927	0.146341	0.146341	0.146341	0.170732	0.134146	0.0853659	0.0609756	0.0609756	0.0609756	0.0609756	0.0609756	0.0487805	0.0609756	0.0731707	0.0853659	0.134146	0.0853659	0.097561	0.0487805	0.0487805	0.134146	0.170732	0.158537	0.146341	0.182927	0.134146	0.134146	0.097561	0.121951	0.121951	0.134146
MK405656_CAU180247_EV-G9	0.414634	0.414634	0.414634	0.414634	0.414634	0.414634	0.414634	0.439024	0.439024	0.451219	0.182927	0.219512	0.170732	0.195122	0.195122	0.134146	0.231707	0.243902	0.182927	0.182927	0.182927	0.170732	0.170732	0.170732	0.146341	0.146341	0.146341	0.146341	0.146341	0.134146	0.121951	0.158537	0.121951	0.170732	0.134146	0.146341	0.182927	0.182927	0.207317	0.207317	0.182927	0.170732	0.207317	0.170732	0.170732	0.170732	0.170732	0.170732	0.182927
KP982873_EV-G10	0.426829	0.426829	0.426829	0.426829	0.426829	0.426829	0.426829	0.365854	0.365854	0.414634	0.243902	0.231707	0.207317	0.231707	0.207317	0.207317	0.219512	0.207317	0.195122	0.195122	0.195122	0.231707	0.195122	0.207317	0.182927	0.182927	0.182927	0.182927	0.182927	0.170732	0.182927	0.170732	0.182927	0.207317	0.195122	0.195122	0.182927	0.182927	0.195122	0.219512	0.219512	0.207317	0.195122	0.170732	0.170732	0.170732	0.170732	0.170732	0.182927
MK371622_CAU180114_EV-G10	0.414634	0.414634	0.414634	0.414634	0.414634	0.414634	0.414634	0.414634	0.414634	0.451219	0.292683	0.280488	0.195122	0.207317	0.195122	0.195122	0.231707	0.219512	0.268293	0.268293	0.268293	0.292683	0.219512	0.231707	0.243902	0.243902	0.243902	0.243902	0.243902	0.231707	0.243902	0.207317	0.207317	0.182927	0.231707	0.231707	0.195122	0.195122	0.243902	0.243902	0.268293	0.268293	0.195122	0.268293	0.268293	0.256098	0.256098	0.256098	0.268293
MK371625_CAU180127_EV-G10	0.47561	0.47561	0.47561	0.47561	0.47561	0.47561	0.47561	0.463415	0.463415	0.487805	0.317073	0.292683	0.292683	0.304878	0.243902	0.268293	0.256098	0.243902	0.292683	0.292683	0.292683	0.341463	0.280488	0.292683	0.256098	0.256098	0.256098	0.256098	0.256098	0.268293	0.280488	0.280488	0.256098	0.268293	0.292683	0.292683	0.268293	0.268293	0.268293	0.280488	0.268293	0.268293	0.219512	0.292683	0.292683	0.292683	0.292683	0.292683	0.280488
MK379964_CAU180146_EV-G10	0.378049	0.378049	0.378049	0.378049	0.378049	0.378049	0.378049	0.414634	0.414634	0.463415	0.256098	0.256098	0.231707	0.243902	0.243902	0.231707	0.268293	0.256098	0.317073	0.317073	0.317073	0.280488	0.219512	0.219512	0.219512	0.219512	0.219512	0.219512	0.219512	0.231707	0.219512	0.219512	0.207317	0.195122	0.182927	0.182927	0.243902	0.243902	0.231707	0.243902	0.256098	0.256098	0.146341	0.256098	0.256098	0.268293	0.243902	0.243902	0.256098
MK399379_CAU180161_EV-G10	0.390244	0.390244	0.390244	0.390244	0.390244	0.390244	0.390244	0.439024	0.439024	0.439024	0.268293	0.280488	0.195122	0.207317	0.219512	0.195122	0.268293	0.256098	0.280488	0.280488	0.280488	0.256098	0.256098	0.268293	0.231707	0.231707	0.231707	0.231707	0.231707	0.243902	0.256098	0.243902	0.219512	0.219512	0.243902	0.243902	0.219512	0.219512	0.243902	0.195122	0.219512	0.219512	0.146341	0.219512	0.219512	0.207317	0.207317	0.207317	0.219512
MK399382_CAU180164_EV-G10	0.341463	0.341463	0.341463	0.341463	0.341463	0.341463	0.341463	0.439024	0.439024	0.487805	0.219512	0.231707	0.219512	0.243902	0.256098	0.243902	0.280488	0.268293	0.268293	0.268293	0.268293	0.219512	0.256098	0.231707	0.207317	0.207317	0.207317	0.207317	0.207317	0.219512	0.207317	0.219512	0.182927	0.231707	0.182927	0.182927	0.207317	0.207317	0.243902	0.182927	0.182927	0.182927	0	0.195122	0.195122	0.195122	0.195122	0.195122	0.207317
MK399389_CAU180171_EV-G10	0.341463	0.341463	0.341463	0.341463	0.341463	0.341463	0.341463	0.439024	0.439024	0.487805	0.219512	0.231707	0.219512	0.243902	0.256098	0.243902	0.280488	0.268293	0.268293	0.268293	0.268293	0.219512	0.256098	0.231707	0.207317	0.207317	0.207317	0.207317	0.207317	0.219512	0.207317	0.219512	0.182927	0.231707	0.182927	0.182927	0.207317	0.207317	0.243902	0.182927	0.182927	0.182927	0	0.195122	0.195122	0.195122	0.195122	0.195122	0.207317
MK405639_CAU180211_EV-G10	0.439024	0.439024	0.439024	0.439024	0.439024	0.439024	0.439024	0.463415	0.463415	0.451219	0.292683	0.268293	0.195122	0.231707	0.182927	0.207317	0.268293	0.256098	0.219512	0.219512	0.219512	0.256098	0.243902	0.243902	0.207317	0.207317	0.207317	0.207317	0.207317	0.219512	0.231707	0.231707	0.195122	0.207317	0.243902	0.243902	0.231707	0.231707	0.256098	0.195122	0.219512	0.219512	0.170732	0.219512	0.219512	0.207317	0.231707	0.231707	0.243902
[truncated: 62 more columns]

## Sheet: Supplemental Table 6
Supplemental Table 6 (Table S6). Comparison of nucleotide sequence identity of AdV hexon gene region.
	MK354237_CAU180098_Porcine_stool_Human_adenovirus_41	MK420386_CAU180099_Porcine_stool_Human_adenovirus_41	MK420387_CAU180100_Porcine_stool_Human_adenovirus_41	MK420388_CAU180101_Porcine_stool_Human_adenovirus_41	MK420389_CAU180102_Porcine_stool_Human_adenovirus_41	MK420390_CAU180103_Porcine_stool_Human_adenovirus_41	MK420391_CAU180104_Porcine_stool_Human_adenovirus_41	MK420392_CAU180106_Porcine_stool_Human_adenovirus_41	MK420393_CAU180107_Porcine_stool_Human_adenovirus_41	MK420394_CAU180110_Porcine_stool_Human_adenovirus_41	MK420395_CAU180111_Porcine_stool_Human_adenovirus_41	MK420396_CAU180112_Porcine_stool_Human_adenovirus_41	MK420397_CAU180113_Porcine_stool_Human_adenovirus_41	MK420398_CAU180114_Porcine_stool_Human_adenovirus_41	MK420399_CAU180116_Porcine_stool_Human_adenovirus_41	MK420400_CAU180119_Porcine_stool_Human_adenovirus_41	MK420401_CAU180121_Porcine_stool_Human_adenovirus_41	MK420403_CAU180123_Porcine_stool_Human_adenovirus_41	MK420404_CAU180127_Porcine_stool_Human_adenovirus_41	MK420405_CAU180128_Porcine_stool_Human_adenovirus_41	MK420451_CAU180161_Porcine_stool_Porcine_adenovirus_3	MK420452_CAU180163_Porcine_stool_Porcine_adenovirus_5	MK420453_CAU180164_Porcine_stool_Porcine_adenovirus_5	MK421092_CAU180167_Porcine_stool_Human_adenovirus_41	MK421093_CAU180170_Porcine_stool_Porcine_adenovirus_3	MK421094_CAU180171_Porcine_stool_Porcine_adenovirus_5	MK421095_CAU180175_Porcine_stool_Human_adenovirus_41	MK421096_CAU180176_Porcine_stool_Human_adenovirus_41	MK421097_CAU180177_Porcine_stool_Human_adenovirus_41	MK421098_CAU180181_Porcine_stool_Human_adenovirus_41	MK421099_CAU180186_Porcine_stool_Human_adenovirus_41	MK421100_CAU180188_Porcine_stool_Human_adenovirus_41	MK421101_CAU180190_Porcine_stool_Porcine_adenovirus_5	MK426747_CAU180191_Porcine_stool_Human_adenovirus_41	MK426748_CAU180192_Porcine_stool_Human_adenovirus_41	MK426749_cau180195_Porcine_stool_Human_adenovirus_41	MK426750_cau180200_Porcine_stool_Human_adenovirus_41	MK405632_cau180202_Porcine_stool_Human_adenovirus_41	MK426752_cau180204_Porcine_stool_Human_adenovirus_41	MK421106_cau180212_Porcine_stool_Human_adenovirus_41	MK421155_CAU180214_Porcine_stool_Porcine_adenovirus_5	MK421107_cau180217_Porcine_stool_Human_adenovirus_41	MK421108_cau180218_Porcine_stool_Human_adenovirus_41	MK421109_cau180219_Porcine_stool_Human_adenovirus_41	MK421110_cau180223_Porcine_stool_Human_adenovirus_41	MK421111_cau180224_Porcine_stool_Human_adenovirus_41	MK421156_cau180225_Porcine_stool_Porcine_adenovirus_5	MK421113_cau180229_Porcine_stool_Human_adenovirus_41	MK421114_cau180230_Porcine_stool_Human_adenovirus_41
MK354237_CAU180098_Porcine_stool_Human_adenovirus_41	0	100	98.2301	99.115	100	100	100	100	100	100	100	100	100	100	100	100	100	99.115	100	100	73.4513	73.4513	74.3363	98.2301	74.3363	74.3363	98.2301	96.4602	98.2301	98.2301	98.2301	97.3451	74.3363	96.4602	98.2301	97.3451	97.3451	97.3451	98.2301	98.2301	73.4513	98.2301	97.3451	97.3451	97.3451	98.2301	73.4513	98.2301	98.2301
MK420386_CAU180099_Porcine_stool_Human_adenovirus_41	0	0	98.2301	99.115	100	100	100	100	100	100	100	100	100	100	100	100	100	99.115	100	100	73.4513	73.4513	74.3363	98.2301	74.3363	74.3363	98.2301	96.4602	98.2301	98.2301	98.2301	97.3451	74.3363	96.4602	98.2301	97.3451	97.3451	97.3451	98.2301	98.2301	73.4513	98.2301	97.3451	97.3451	97.3451	98.2301	73.4513	98.2301	98.2301
MK420387_CAU180100_Porcine_stool_Human_adenovirus_41	0.0176991	0.0176991	0	97.3451	98.2301	98.2301	98.2301	98.2301	98.2301	98.2301	98.2301	98.2301	98.2301	98.2301	98.2301	98.2301	98.2301	97.3451	98.2301	98.2301	73.4513	73.4513	74.3363	96.4602	74.3363	74.3363	96.4602	94.6903	96.4602	96.4602	96.4602	95.5752	74.3363	94.6903	96.4602	95.5752	95.5752	95.5752	96.4602	96.4602	73.4513	96.4602	95.5752	95.5752	95.5752	96.4602	73.4513	96.4602	96.4602
MK420388_CAU180101_Porcine_stool_Human_adenovirus_41	0.00884956	0.00884956	0.0265487	0	99.115	99.115	99.115	99.115	99.115	99.115	99.115	99.115	99.115	99.115	99.115	99.115	99.115	98.2301	99.115	99.115	72.5664	72.5664	73.4513	97.3451	73.4513	73.4513	97.3451	95.5752	97.3451	97.3451	97.3451	96.4602	73.4513	95.5752	97.3451	96.4602	96.4602	96.4602	97.3451	97.3451	72.5664	97.3451	96.4602	96.4602	96.4602	97.3451	72.5664	97.3451	97.3451
MK420389_CAU180102_Porcine_stool_Human_adenovirus_41	0	0	0.0176991	0.00884956	0	100	100	100	100	100	100	100	100	100	100	100	100	99.115	100	100	73.4513	73.4513	74.3363	98.2301	74.3363	74.3363	98.2301	96.4602	98.2301	98.2301	98.2301	97.3451	74.3363	96.4602	98.2301	97.3451	97.3451	97.3451	98.2301	98.2301	73.4513	98.2301	97.3451	97.3451	97.3451	98.2301	73.4513	98.2301	98.2301
MK420390_CAU180103_Porcine_stool_Human_adenovirus_41	0	0	0.0176991	0.00884956	0	0	100	100	100	100	100	100	100	100	100	100	100	99.115	100	100	73.4513	73.4513	74.3363	98.2301	74.3363	74.3363	98.2301	96.4602	98.2301	98.2301	98.2301	97.3451	74.3363	96.4602	98.2301	97.3451	97.3451	97.3451	98.2301	98.2301	73.4513	98.2301	97.3451	97.3451	97.3451	98.2301	73.4513	98.2301	98.2301
MK420391_CAU180104_Porcine_stool_Human_adenovirus_41	0	0	0.0176991	0.00884956	0	0	0	100	100	100	100	100	100	100	100	100	100	99.115	100	100	73.4513	73.4513	74.3363	98.2301	74.3363	74.3363	98.2301	96.4602	98.2301	98.2301	98.2301	97.3451	74.3363	96.4602	98.2301	97.3451	97.3451	97.3451	98.2301	98.2301	73.4513	98.2301	97.3451	97.3451	97.3451	98.2301	73.4513	98.2301	98.2301
MK420392_CAU180106_Porcine_stool_Human_adenovirus_41	0	0	0.0176991	0.00884956	0	0	0	0	100	100	100	100	100	100	100	100	100	99.115	100	100	73.4513	73.4513	74.3363	98.2301	74.3363	74.3363	98.2301	96.4602	98.2301	98.2301	98.2301	97.3451	74.3363	96.4602	98.2301	97.3451	97.3451	97.3451	98.2301	98.2301	73.4513	98.2301	97.3451	97.3451	97.3451	98.2301	73.4513	98.2301	98.2301
MK420393_CAU180107_Porcine_stool_Human_adenovirus_41	0	0	0.0176991	0.00884956	0	0	0	0	0	100	100	100	100	100	100	100	100	99.115	100	100	73.4513	73.4513	74.3363	98.2301	74.3363	74.3363	98.2301	96.4602	98.2301	98.2301	98.2301	97.3451	74.3363	96.4602	98.2301	97.3451	97.3451	97.3451	98.2301	98.2301	73.4513	98.2301	97.3451	97.3451	97.3451	98.2301	73.4513	98.2301	98.2301
MK420394_CAU180110_Porcine_stool_Human_adenovirus_41	0	0	0.0176991	0.00884956	0	0	0	0	0	0	100	100	100	100	100	100	100	99.115	100	100	73.4513	73.4513	74.3363	98.2301	74.3363	74.3363	98.2301	96.4602	98.2301	98.2301	98.2301	97.3451	74.3363	96.4602	98.2301	97.3451	97.3451	97.3451	98.2301	98.2301	73.4513	98.2301	97.3451	97.3451	97.3451	98.2301	73.4513	98.2301	98.2301
MK420395_CAU180111_Porcine_stool_Human_adenovirus_41	0	0	0.0176991	0.00884956	0	0	0	0	0	0	0	100	100	100	100	100	100	99.115	100	100	73.4513	73.4513	74.3363	98.2301	74.3363	74.3363	98.2301	96.4602	98.2301	98.2301	98.2301	97.3451	74.3363	96.4602	98.2301	97.3451	97.3451	97.3451	98.2301	98.2301	73.4513	98.2301	97.3451	97.3451	97.3451	98.2301	73.4513	98.2301	98.2301
MK420396_CAU180112_Porcine_stool_Human_adenovirus_41	0	0	0.0176991	0.00884956	0	0	0	0	0	0	0	0	100	100	100	100	100	99.115	100	100	73.4513	73.4513	74.3363	98.2301	74.3363	74.3363	98.2301	96.4602	98.2301	98.2301	98.2301	97.3451	74.3363	96.4602	98.2301	97.3451	97.3451	97.3451	98.2301	98.2301	73.4513	98.2301	97.3451	97.3451	97.3451	98.2301	73.4513	98.2301	98.2301
MK420397_CAU180113_Porcine_stool_Human_adenovirus_41	0	0	0.0176991	0.00884956	0	0	0	0	0	0	0	0	0	100	100	100	100	99.115	100	100	73.4513	73.4513	74.3363	98.2301	74.3363	74.3363	98.2301	96.4602	98.2301	98.2301	98.2301	97.3451	74.3363	96.4602	98.2301	97.3451	97.3451	97.3451	98.2301	98.2301	73.4513	98.2301	97.3451	97.3451	97.3451	98.2301	73.4513	98.2301	98.2301
MK420398_CAU180114_Porcine_stool_Human_adenovirus_41	0	0	0.0176991	0.00884956	0	0	0	0	0	0	0	0	0	0	100	100	100	99.115	100	100	73.4513	73.4513	74.3363	98.2301	74.3363	74.3363	98.2301	96.4602	98.2301	98.2301	98.2301	97.3451	74.3363	96.4602	98.2301	97.3451	97.3451	97.3451	98.2301	98.2301	73.4513	98.2301	97.3451	97.3451	97.3451	98.2301	73.4513	98.2301	98.2301
MK420399_CAU180116_Porcine_stool_Human_adenovirus_41	0	0	0.0176991	0.00884956	0	0	0	0	0	0	0	0	0	0	0	100	100	99.115	100	100	73.4513	73.4513	74.3363	98.2301	74.3363	74.3363	98.2301	96.4602	98.2301	98.2301	98.2301	97.3451	74.3363	96.4602	98.2301	97.3451	97.3451	97.3451	98.2301	98.2301	73.4513	98.2301	97.3451	97.3451	97.3451	98.2301	73.4513	98.2301	98.2301
MK420400_CAU180119_Porcine_stool_Human_adenovirus_41	0	0	0.0176991	0.00884956	0	0	0	0	0	0	0	0	0	0	0	0	100	99.115	100	100	73.4513	73.4513	74.3363	98.2301	74.3363	74.3363	98.2301	96.4602	98.2301	98.2301	98.2301	97.3451	74.3363	96.4602	98.2301	97.3451	97.3451	97.3451	98.2301	98.2301	73.4513	98.2301	97.3451	97.3451	97.3451	98.2301	73.4513	98.2301	98.2301
MK420401_CAU180121_Porcine_stool_Human_adenovirus_41	0	0	0.0176991	0.00884956	0	0	0	0	0	0	0	0	0	0	0	0	0	99.115	100	100	73.4513	73.4513	74.3363	98.2301	74.3363	74.3363	98.2301	96.4602	98.2301	98.2301	98.2301	97.3451	74.3363	96.4602	98.2301	97.3451	97.3451	97.3451	98.2301	98.2301	73.4513	98.2301	97.3451	97.3451	97.3451	98.2301	73.4513	98.2301	98.2301
MK420403_CAU180123_Porcine_stool_Human_adenovirus_41	0.00884956	0.00884956	0.0265487	0.0176991	0.00884956	0.00884956	0.00884956	0.00884956	0.00884956	0.00884956	0.00884956	0.00884956	0.00884956	0.00884956	0.00884956	0.00884956	0.00884956	0	99.115	99.115	73.4513	74.3363	75.2212	97.3451	74.3363	75.2212	97.3451	95.5752	97.3451	97.3451	97.3451	96.4602	75.2212	96.4602	97.3451	96.4602	96.4602	96.4602	97.3451	97.3451	74.3363	97.3451	96.4602	96.4602	96.4602	97.3451	74.3363	97.3451	97.3451
MK420404_CAU180127_Porcine_stool_Human_adenovirus_41	0	0	0.0176991	0.00884956	0	0	0	0	0	0	0	0	0	0	0	0	0	0.00884956	0	100	73.4513	73.4513	74.3363	98.2301	74.3363	74.3363	98.2301	96.4602	98.2301	98.2301	98.2301	97.3451	74.3363	96.4602	98.2301	97.3451	97.3451	97.3451	98.2301	98.2301	73.4513	98.2301	97.3451	97.3451	97.3451	98.2301	73.4513	98.2301	98.2301
MK420405_CAU180128_Porcine_stool_Human_adenovirus_41	0	0	0.0176991	0.00884956	0	0	0	0	0	0	0	0	0	0	0	0	0	0.00884956	0	0	73.4513	73.4513	74.3363	98.2301	74.3363	74.3363	98.2301	96.4602	98.2301	98.2301	98.2301	97.3451	74.3363	96.4602	98.2301	97.3451	97.3451	97.3451	98.2301	98.2301	73.4513	98.2301	97.3451	97.3451	97.3451	98.2301	73.4513	98.2301	98.2301
MK420451_CAU180161_Porcine_stool_Porcine_adenovirus_3	0.265487	0.265487	0.265487	0.274336	0.265487	0.265487	0.265487	0.265487	0.265487	0.265487	0.265487	0.265487	0.265487	0.265487	0.265487	0.265487	0.265487	0.265487	0.265487	0.265487	0	87.6106	86.7257	73.4513	97.3451	86.7257	73.4513	73.4513	75.2212	75.2212	75.2212	74.3363	86.7257	74.3363	75.2212	73.4513	74.3363	74.3363	75.2212	75.2212	88.4956	75.2212	74.3363	74.3363	74.3363	74.3363	85.8407	75.2212	75.2212
MK420452_CAU180163_Porcine_stool_Porcine_adenovirus_5	0.265487	0.265487	0.265487	0.274336	0.265487	0.265487	0.265487	0.265487	0.265487	0.265487	0.265487	0.265487	0.265487	0.265487	0.265487	0.265487	0.265487	0.256637	0.265487	0.265487	0.123894	0	99.115	71.6814	85.8407	99.115	71.6814	71.6814	73.4513	73.4513	73.4513	72.5664	99.115	72.5664	73.4513	71.6814	72.5664	72.5664	73.4513	73.4513	98.2301	73.4513	72.5664	72.5664	72.5664	73.4513	98.2301	73.4513	73.4513
MK420453_CAU180164_Porcine_stool_Porcine_adenovirus_5	0.256637	0.256637	0.256637	0.265487	0.256637	0.256637	0.256637	0.256637	0.256637	0.256637	0.256637	0.256637	0.256637	0.256637	0.256637	0.256637	0.256637	0.247788	0.256637	0.256637	0.132743	0.00884956	0	72.5664	84.9557	100	72.5664	70.7965	72.5664	72.5664	72.5664	71.6814	100	71.6814	72.5664	71.6814	71.6814	71.6814	72.5664	72.5664	97.3451	72.5664	71.6814	71.6814	71.6814	72.5664	99.115	72.5664	72.5664
MK421092_CAU180167_Porcine_stool_Human_adenovirus_41	0.0176991	0.0176991	0.0353982	0.0265487	0.0176991	0.0176991	0.0176991	0.0176991	0.0176991	0.0176991	0.0176991	0.0176991	0.0176991	0.0176991	0.0176991	0.0176991	0.0176991	0.0265487	0.0176991	0.0176991	0.265487	0.283186	0.274336	0	73.4513	72.5664	100	98.2301	98.2301	98.2301	98.2301	97.3451	72.5664	98.2301	98.2301	99.115	99.115	99.115	98.2301	98.2301	73.4513	98.2301	99.115	99.115	99.115	97.3451	73.4513	98.2301	98.2301
MK421093_CAU180170_Porcine_stool_Porcine_adenovirus_3	0.256637	0.256637	0.256637	0.265487	0.256637	0.256637	0.256637	0.256637	0.256637	0.256637	0.256637	0.256637	0.256637	0.256637	0.256637	0.256637	0.256637	0.256637	0.256637	0.256637	0.0265487	0.141593	0.150442	0.265487	0	84.9557	73.4513	73.4513	75.2212	75.2212	75.2212	74.3363	84.9557	74.3363	75.2212	73.4513	74.3363	74.3363	75.2212	75.2212	85.8407	75.2212	74.3363	74.3363	74.3363	76.1062	84.0708	75.2212	75.2212
MK421094_CAU180171_Porcine_stool_Porcine_adenovirus_5	0.256637	0.256637	0.256637	0.265487	0.256637	0.256637	0.256637	0.256637	0.256637	0.256637	0.256637	0.256637	0.256637	0.256637	0.256637	0.256637	0.256637	0.247788	0.256637	0.256637	0.132743	0.00884956	0	0.274336	0.150442	0	72.5664	70.7965	72.5664	72.5664	72.5664	71.6814	100	71.6814	72.5664	71.6814	71.6814	71.6814	72.5664	72.5664	97.3451	72.5664	71.6814	71.6814	71.6814	72.5664	99.115	72.5664	72.5664
MK421095_CAU180175_Porcine_stool_Human_adenovirus_41	0.0176991	0.0176991	0.0353982	0.0265487	0.0176991	0.0176991	0.0176991	0.0176991	0.0176991	0.0176991	0.0176991	0.0176991	0.0176991	0.0176991	0.0176991	0.0176991	0.0176991	0.0265487	0.0176991	0.0176991	0.265487	0.283186	0.274336	0	0.265487	0.274336	0	98.2301	98.2301	98.2301	98.2301	97.3451	72.5664	98.2301	98.2301	99.115	99.115	99.115	98.2301	98.2301	73.4513	98.2301	99.115	99.115	99.115	97.3451	73.4513	98.2301	98.2301
MK421096_CAU180176_Porcine_stool_Human_adenovirus_41	0.0353982	0.0353982	0.0530973	0.0442478	0.0353982	0.0353982	0.0353982	0.0353982	0.0353982	0.0353982	0.0353982	0.0353982	0.0353982	0.0353982	0.0353982	0.0353982	0.0353982	0.0442478	0.0353982	0.0353982	0.265487	0.283186	0.292035	0.0176991	0.265487	0.292035	0.0176991	0	98.2301	98.2301	98.2301	97.3451	70.7965	98.2301	98.2301	98.2301	99.115	99.115	98.2301	98.2301	73.4513	98.2301	99.115	99.115	99.115	97.3451	71.6814	98.2301	98.2301
MK421097_CAU180177_Porcine_stool_Human_adenovirus_41	0.0176991	0.0176991	0.0353982	0.0265487	0.0176991	0.0176991	0.0176991	0.0176991	0.0176991	0.0176991	0.0176991	0.0176991	0.0176991	0.0176991	0.0176991	0.0176991	0.0176991	0.0265487	0.0176991	0.0176991	0.247788	0.265487	0.274336	0.0176991	0.247788	0.274336	0.0176991	0.0176991	0	100	100	99.115	72.5664	98.2301	100	98.2301	99.115	99.115	100	100	75.2212	100	99.115	99.115	99.115	99.115	71.6814	100	100
MK421098_CAU180181_Porcine_stool_Human_adenovirus_41	0.0176991	0.0176991	0.0353982	0.0265487	0.0176991	0.0176991	0.0176991	0.0176991	0.0176991	0.0176991	0.0176991	0.0176991	0.0176991	0.0176991	0.0176991	0.0176991	0.0176991	0.0265487	0.0176991	0.0176991	0.247788	0.265487	0.274336	0.0176991	0.247788	0.274336	0.0176991	0.0176991	0	0	100	99.115	72.5664	98.2301	100	98.2301	99.115	99.115	100	100	75.2212	100	99.115	99.115	99.115	99.115	71.6814	100	100
MK421099_CAU180186_Porcine_stool_Human_adenovirus_41	0.0176991	0.0176991	0.0353982	0.0265487	0.0176991	0.0176991	0.0176991	0.0176991	0.0176991	0.0176991	0.0176991	0.0176991	0.0176991	0.0176991	0.0176991	0.0176991	0.0176991	0.0265487	0.0176991	0.0176991	0.247788	0.265487	0.274336	0.0176991	0.247788	0.274336	0.0176991	0.0176991	0	0	0	99.115	72.5664	98.2301	100	98.2301	99.115	99.115	100	100	75.2212	100	99.115	99.115	99.115	99.115	71.6814	100	100
MK421100_CAU180188_Porcine_stool_Human_adenovirus_41	0.0265487	0.0265487	0.0442478	0.0353982	0.0265487	0.0265487	0.0265487	0.0265487	0.0265487	0.0265487	0.0265487	0.0265487	0.0265487	0.0265487	0.0265487	0.0265487	0.0265487	0.0353982	0.0265487	0.0265487	0.256637	0.274336	0.283186	0.0265487	0.256637	0.283186	0.0265487	0.0265487	0.00884956	0.00884956	0.00884956	0	71.6814	97.3451	99.115	97.3451	98.2301	98.2301	99.115	99.115	74.3363	99.115	98.2301	98.2301	98.2301	98.2301	70.7965	99.115	99.115
MK421101_CAU180190_Porcine_stool_Porcine_adenovirus_5	0.256637	0.256637	0.256637	0.265487	0.256637	0.256637	0.256637	0.256637	0.256637	0.256637	0.256637	0.256637	0.256637	0.256637	0.256637	0.256637	0.256637	0.247788	0.256637	0.256637	0.132743	0.00884956	0	0.274336	0.150442	0	0.274336	0.292035	0.274336	0.274336	0.274336	0.283186	0	71.6814	72.5664	71.6814	71.6814	71.6814	72.5664	72.5664	97.3451	72.5664	71.6814	71.6814	71.6814	72.5664	99.115	72.5664	72.5664
MK426747_CAU180191_Porcine_stool_Human_adenovirus_41	0.0353982	0.0353982	0.0530973	0.0442478	0.0353982	0.0353982	0.0353982	0.0353982	0.0353982	0.0353982	0.0353982	0.0353982	0.0353982	0.0353982	0.0353982	0.0353982	0.0353982	0.0353982	0.0353982	0.0353982	0.256637	0.274336	0.283186	0.0176991	0.256637	0.283186	0.0176991	0.0176991	0.0176991	0.0176991	0.0176991	0.0265487	0.283186	0	98.2301	98.2301	99.115	99.115	98.2301	98.2301	74.3363	98.2301	99.115	99.115	99.115	97.3451	72.5664	98.2301	98.2301
MK426748_CAU180192_Porcine_stool_Human_adenovirus_41	0.0176991	0.0176991	0.0353982	0.0265487	0.0176991	0.0176991	0.0176991	0.0176991	0.0176991	0.0176991	0.0176991	0.0176991	0.0176991	0.0176991	0.0176991	0.0176991	0.0176991	0.0265487	0.0176991	0.0176991	0.247788	0.265487	0.274336	0.0176991	0.247788	0.274336	0.0176991	0.0176991	0	0	0	0.00884956	0.274336	0.0176991	0	98.2301	99.115	99.115	100	100	75.2212	100	99.115	99.115	99.115	99.115	71.6814	100	100
MK426749_cau180195_Porcine_stool_Human_adenovirus_41	0.0265487	0.0265487	0.0442478	0.0353982	0.0265487	0.0265487	0.0265487	0.0265487	0.0265487	0.0265487	0.0265487	0.0265487	0.0265487	0.0265487	0.0265487	0.0265487	0.0265487	0.0353982	0.0265487	0.0265487	0.265487	0.283186	0.283186	0.00884956	0.265487	0.283186	0.00884956	0.0176991	0.0176991	0.0176991	0.0176991	0.0265487	0.283186	0.0176991	0.0176991	0	99.115	99.115	98.2301	98.2301	73.4513	98.2301	99.115	99.115	99.115	97.3451	72.5664	98.2301	98.2301
MK426750_cau180200_Porcine_stool_Human_adenovirus_41	0.0265487	0.0265487	0.0442478	0.0353982	0.0265487	0.0265487	0.0265487	0.0265487	0.0265487	0.0265487	0.0265487	0.0265487	0.0265487	0.0265487	0.0265487	0.0265487	0.0265487	0.0353982	0.0265487	0.0265487	0.256637	0.274336	0.283186	0.00884956	0.256637	0.283186	0.00884956	0.00884956	0.00884956	0.00884956	0.00884956	0.0176991	0.283186	0.00884956	0.00884956	0.00884956	0	100	99.115	99.115	74.3363	99.115	100	100	100	98.2301	72.5664	99.115	99.115
MK405632_cau180202_Porcine_stool_Human_adenovirus_41	0.0265487	0.0265487	0.0442478	0.0353982	0.0265487	0.0265487	0.0265487	0.0265487	0.0265487	0.0265487	0.0265487	0.0265487	0.0265487	0.0265487	0.0265487	0.0265487	0.0265487	0.0353982	0.0265487	0.0265487	0.256637	0.274336	0.283186	0.00884956	0.256637	0.283186	0.00884956	0.00884956	0.00884956	0.00884956	0.00884956	0.0176991	0.283186	0.00884956	0.00884956	0.00884956	0	0	99.115	99.115	74.3363	99.115	100	100	100	98.2301	72.5664	99.115	99.115
MK426752_cau180204_Porcine_stool_Human_adenovirus_41	0.0176991	0.0176991	0.0353982	0.0265487	0.0176991	0.0176991	0.0176991	0.0176991	0.0176991	0.0176991	0.0176991	0.0176991	0.0176991	0.0176991	0.0176991	0.0176991	0.0176991	0.0265487	0.0176991	0.0176991	0.247788	0.265487	0.274336	0.0176991	0.247788	0.274336	0.0176991	0.0176991	0	0	0	0.00884956	0.274336	0.0176991	0	0.0176991	0.00884956	0.00884956	0	100	75.2212	100	99.115	99.115	99.115	99.115	71.6814	100	100
MK421106_cau180212_Porcine_stool_Human_adenovirus_41	0.0176991	0.0176991	0.0353982	0.0265487	0.0176991	0.0176991	0.0176991	0.0176991	0.0176991	0.0176991	0.0176991	0.0176991	0.0176991	0.0176991	0.0176991	0.0176991	0.0176991	0.0265487	0.0176991	0.0176991	0.247788	0.265487	0.274336	0.0176991	0.247788	0.274336	0.0176991	0.0176991	0	0	0	0.00884956	0.274336	0.0176991	0	0.0176991	0.00884956	0.00884956	0	0	75.2212	100	99.115	99.115	99.115	99.115	71.6814	100	100
MK421155_CAU180214_Porcine_stool_Porcine_adenovirus_5	0.265487	0.265487	0.265487	0.274336	0.265487	0.265487	0.265487	0.265487	0.265487	0.265487	0.265487	0.265487	0.265487	0.265487	0.265487	0.265487	0.265487	0.256637	0.265487	0.265487	0.115044	0.0176991	0.0265487	0.265487	0.141593	0.0265487	0.265487	0.265487	0.247788	0.247788	0.247788	0.256637	0.0265487	0.256637	0.247788	0.265487	0.256637	0.256637	0.247788	0.247788	0	75.2212	74.3363	74.3363	74.3363	74.3363	96.4602	75.2212	75.2212
MK421107_cau180217_Porcine_stool_Human_adenovirus_41	0.0176991	0.0176991	0.0353982	0.0265487	0.0176991	0.0176991	0.0176991	0.0176991	0.0176991	0.0176991	0.0176991	0.0176991	0.0176991	0.0176991	0.0176991	0.0176991	0.0176991	0.0265487	0.0176991	0.0176991	0.247788	0.265487	0.274336	0.0176991	0.247788	0.274336	0.0176991	0.0176991	0	0	0	0.00884956	0.274336	0.0176991	0	0.0176991	0.00884956	0.00884956	0	0	0.247788	0	99.115	99.115	99.115	99.115	71.6814	100	100
MK421108_cau180218_Porcine_stool_Human_adenovirus_41	0.0265487	0.0265487	0.0442478	0.0353982	0.0265487	0.0265487	0.0265487	0.0265487	0.0265487	0.0265487	0.0265487	0.0265487	0.0265487	0.0265487	0.0265487	0.0265487	0.0265487	0.0353982	0.0265487	0.0265487	0.256637	0.274336	0.283186	0.00884956	0.256637	0.283186	0.00884956	0.00884956	0.00884956	0.00884956	0.00884956	0.0176991	0.283186	0.00884956	0.00884956	0.00884956	0	0	0.00884956	0.00884956	0.256637	0.00884956	0	100	100	98.2301	72.5664	99.115	99.115
MK421109_cau180219_Porcine_stool_Human_adenovirus_41	0.0265487	0.0265487	0.0442478	0.0353982	0.0265487	0.0265487	0.0265487	0.0265487	0.0265487	0.0265487	0.0265487	0.0265487	0.0265487	0.0265487	0.0265487	0.0265487	0.0265487	0.0353982	0.0265487	0.0265487	0.256637	0.274336	0.283186	0.00884956	0.256637	0.283186	0.00884956	0.00884956	0.00884956	0.00884956	0.00884956	0.0176991	0.283186	0.00884956	0.00884956	0.00884956	0	0	0.00884956	0.00884956	0.256637	0.00884956	0	0	100	98.2301	72.5664	99.115	99.115
MK421110_cau180223_Porcine_stool_Human_adenovirus_41	0.0265487	0.0265487	0.0442478	0.0353982	0.0265487	0.0265487	0.0265487	0.0265487	0.0265487	0.0265487	0.0265487	0.0265487	0.0265487	0.0265487	0.0265487	0.0265487	0.0265487	0.0353982	0.0265487	0.0265487	0.256637	0.274336	0.283186	0.00884956	0.256637	0.283186	0.00884956	0.00884956	0.00884956	0.00884956	0.00884956	0.0176991	0.283186	0.00884956	0.00884956	0.00884956	0	0	0.00884956	0.00884956	0.256637	0.00884956	0	0	0	98.2301	72.5664	99.115	99.115
MK421111_cau180224_Porcine_stool_Human_adenovirus_41	0.0176991	0.0176991	0.0353982	0.0265487	0.0176991	0.0176991	0.0176991	0.0176991	0.0176991	0.0176991	0.0176991	0.0176991	0.0176991	0.0176991	0.0176991	0.0176991	0.0176991	0.0265487	0.0176991	0.0176991	0.256637	0.265487	0.274336	0.0265487	0.238938	0.274336	0.0265487	0.0265487	0.00884956	0.00884956	0.00884956	0.0176991	0.274336	0.0265487	0.00884956	0.0265487	0.0176991	0.0176991	0.00884956	0.00884956	0.256637	0.00884956	0.0176991	0.0176991	0.0176991	0	71.6814	99.115	99.115
MK421156_cau180225_Porcine_stool_Porcine_adenovirus_5	0.265487	0.265487	0.265487	0.274336	0.265487	0.265487	0.265487	0.265487	0.265487	0.265487	0.265487	0.265487	0.265487	0.265487	0.265487	0.265487	0.265487	0.256637	0.265487	0.265487	0.141593	0.0176991	0.00884956	0.265487	0.159292	0.00884956	0.265487	0.283186	0.283186	0.283186	0.283186	0.292035	0.00884956	0.274336	0.283186	0.274336	0.274336	0.274336	0.283186	0.283186	0.0353982	0.283186	0.274336	0.274336	0.274336	0.283186	0	71.6814	71.6814
MK421113_cau180229_Porcine_stool_Human_adenovirus_41	0.0176991	0.0176991	0.0353982	0.0265487	0.0176991	0.0176991	0.0176991	0.0176991	0.0176991	0.0176991	0.0176991	0.0176991	0.0176991	0.0176991	0.0176991	0.0176991	0.0176991	0.0265487	0.0176991	0.0176991	0.247788	0.265487	0.274336	0.0176991	0.247788	0.274336	0.0176991	0.0176991	0	0	0	0.00884956	0.274336	0.0176991	0	0.0176991	0.00884956	0.00884956	0	0	0.247788	0	0.00884956	0.00884956	0.00884956	0.00884956	0.283186	0	100
MK421114_cau180230_Porcine_stool_Human_adenovirus_41	0.0176991	0.0176991	0.0353982	0.0265487	0.0176991	0.0176991	0.0176991	0.0176991	0.0176991	0.0176991	0.0176991	0.0176991	0.0176991	0.0176991	0.0176991	0.0176991	0.0176991	0.0265487	0.0176991	0.0176991	0.247788	0.265487	0.274336	0.0176991	0.247788	0.274336	0.0176991	0.0176991	0	0	0	0.00884956	0.274336	0.0176991	0	0.0176991	0.00884956	0.00884956	0	0	0.247788	0	0.00884956	0.00884956	0.00884956	0.00884956	0.283186	0	0
MK421115_cau180231_Porcine_stool_Human_adenovirus_41	0.0265487	0.0265487	0.0442478	0.0353982	0.0265487	0.0265487	0.0265487	0.0265487	0.0265487	0.0265487	0.0265487	0.0265487	0.0265487	0.0265487	0.0265487	0.0265487	0.0265487	0.0353982	0.0265487	0.0265487	0.256637	0.274336	0.283186	0.00884956	0.256637	0.283186	0.00884956	0.00884956	0.00884956	0.00884956	0.00884956	0.0176991	0.283186	0.00884956	0.00884956	0.00884956	0	0	0.00884956	0.00884956	0.256637	0.00884956	0	0	0	0.0176991	0.274336	0.00884956	0.00884956
MK421116_cau180237_Porcine_stool_Human_adenovirus_41	0.0265487	0.0265487	0.0442478	0.0353982	0.0265487	0.0265487	0.0265487	0.0265487	0.0265487	0.0265487	0.0265487	0.0265487	0.0265487	0.0265487	0.0265487	0.0265487	0.0265487	0.0353982	0.0265487	0.0265487	0.256637	0.274336	0.283186	0.00884956	0.256637	0.283186	0.00884956	0.00884956	0.00884956	0.00884956	0.00884956	0.0176991	0.283186	0.00884956	0.00884956	0.00884956	0	0	0.00884956	0.00884956	0.256637	0.00884956	0	0	0	0.0176991	0.274336	0.00884956	0.00884956
MK421117_cau180238_Porcine_stool_Human_adenovirus_41	0.0353982	0.0353982	0.0530973	0.0442478	0.0353982	0.0353982	0.0353982	0.0353982	0.0353982	0.0353982	0.0353982	0.0353982	0.0353982	0.0353982	0.0353982	0.0353982	0.0353982	0.0442478	0.0353982	0.0353982	0.265487	0.283186	0.292035	0.0176991	0.265487	0.292035	0.0176991	0.0176991	0.0176991	0.0176991	0.0176991	0.0265487	0.292035	0.0176991	0.0176991	0.0176991	0.00884956	0.00884956	0.0176991	0.0176991	0.265487	0.0176991	0.00884956	0.00884956	0.00884956	0.0265487	0.283186	0.0176991	0.0176991
MK421118_cau180239_Porcine_stool_Human_adenovirus_41	0.0176991	0.0176991	0.0353982	0.0265487	0.0176991	0.0176991	0.0176991	0.0176991	0.0176991	0.0176991	0.0176991	0.0176991	0.0176991	0.0176991	0.0176991	0.0176991	0.0176991	0.0265487	0.0176991	0.0176991	0.247788	0.265487	0.274336	0.0176991	0.247788	0.274336	0.0176991	0.0176991	0	0	0	0.00884956	0.274336	0.0176991	0	0.0176991	0.00884956	0.00884956	0	0	0.247788	0	0.00884956	0.00884956	0.00884956	0.00884956	0.283186	0	0
MK421119_cau180240_Porcine_stool_Human_adenovirus_41	0.0176991	0.0176991	0.0353982	0.0265487	0.0176991	0.0176991	0.0176991	0.0176991	0.0176991	0.0176991	0.0176991	0.0176991	0.0176991	0.0176991	0.0176991	0.0176991	0.0176991	0.0265487	0.0176991	0.0176991	0.247788	0.265487	0.274336	0.0176991	0.247788	0.274336	0.0176991	0.0176991	0	0	0	0.00884956	0.274336	0.0176991	0	0.0176991	0.00884956	0.00884956	0	0	0.247788	0	0.00884956	0.00884956	0.00884956	0.00884956	0.283186	0	0
MK421153_cau180242_Porcine_stool_Human_adenovirus_41	0.0265487	0.0265487	0.0442478	0.0353982	0.0265487	0.0265487	0.0265487	0.0265487	0.0265487	0.0265487	0.0265487	0.0265487	0.0265487	0.0265487	0.0265487	0.0265487	0.0265487	0.0353982	0.0265487	0.0265487	0.256637	0.274336	0.283186	0.0265487	0.256637	0.283186	0.0265487	0.0265487	0.00884956	0.00884956	0.00884956	0.0176991	0.283186	0.0265487	0.00884956	0.0265487	0.0176991	0.0176991	0.00884956	0.00884956	0.256637	0.00884956	0.0176991	0.0176991	0.0176991	0.0176991	0.292035	0.00884956	0.00884956
MK421154_cau180245_Porcine_stool_Procine_adenovirus_5	0.256637	0.256637	0.256637	0.265487	0.256637	0.256637	0.256637	0.256637	0.256637	0.256637	0.256637	0.256637	0.256637	0.256637	0.256637	0.256637	0.256637	0.247788	0.256637	0.256637	0.123894	0.0265487	0.0176991	0.256637	0.150442	0.0176991	0.256637	0.274336	0.256637	0.256637	0.256637	0.265487	0.0176991	0.265487	0.256637	0.265487	0.265487	0.265487	0.256637	0.256637	0.00884956	0.256637	0.265487	0.265487	0.265487	0.265487	0.0265487	0.256637	0.256637
AB330122.1_Human	0.00884956	0.00884956	0.0265487	0.0176991	0.00884956	0.00884956	0.00884956	0.00884956	0.00884956	0.00884956	0.00884956	0.00884956	0.00884956	0.00884956	0.00884956	0.00884956	0.00884956	0.0176991	0.00884956	0.00884956	0.256637	0.256637	0.265487	0.0265487	0.247788	0.265487	0.0265487	0.0265487	0.00884956	0.00884956	0.00884956	0.0176991	0.265487	0.0265487	0.00884956	0.0265487	0.0176991	0.0176991	0.00884956	0.00884956	0.256637	0.00884956	0.0176991	0.0176991	0.0176991	0.00884956	0.274336	0.00884956	0.00884956
AC_000009.1_Porcine	0.300885	0.300885	0.300885	0.309735	0.300885	0.300885	0.300885	0.300885	0.300885	0.300885	0.300885	0.300885	0.300885	0.300885	0.300885	0.300885	0.300885	0.292035	0.300885	0.300885	0.168142	0.0530973	0.0442478	0.309735	0.185841	0.0442478	0.309735	0.327434	0.309735	0.309735	0.309735	0.318584	0.0442478	0.318584	0.309735	0.318584	0.318584	0.318584	0.309735	0.309735	0.0619469	0.309735	0.318584	0.318584	0.318584	0.309735	0.0530973	0.309735	0.309735
KU761583_porcine_adenovirus_3	0.39823	0.39823	0.39823	0.40708	0.39823	0.39823	0.39823	0.39823	0.39823	0.39823	0.39823	0.39823	0.39823	0.39823	0.39823	0.39823	0.39823	0.389381	0.39823	0.39823	0.522124	0.513274	0.504425	0.40708	0.495575	0.504425	0.40708	0.424779	0.40708	0.40708	0.40708	0.415929	0.504425	0.415929	0.40708	0.415929	0.415929	0.415929	0.40708	0.40708	0.504425	0.40708	0.415929	0.415929	0.415929	0.39823	0.513274	0.40708	0.40708
[truncated: 10 more columns]

## Sheet: Supplemental Table 7
Supplemental Table 7 (Table S7). Comparison of nucleotide sequence identity of AdV fiber gene region.
	CAU180123	CAU180098	CAU180110	CAU180111	DQ315364.2/Tak/Human
CAU180123	0	100	99.8765	100	99.2593
CAU180098	0	0	99.8765	100	99.2593
CAU180110	0.00123457	0.00123457	0	99.8765	99.1358
CAU180111	0	0	0.00123457	0	99.2593
DQ315364.2/Tak/Human	0.00740741	0.00740741	0.00864198	0.00740741	0

## Sheet: Supplemental Table 8
Supplemental Table 8 (Table S8). Comparison of nucleotide sequence identity of HEV.
	MK341089_CAU180107_HEV-G.III	MK341080_CAU180111_HEV-G.III	MK341086_CAU180123_HEV-G.III	MK180132_CAU180132_HEV-G.III	MK341081_CAU180141_HEV-G.III	MK341087_CAU180144_HEV-G.III	MK341083_CAU180157_HEV-G.III	MK341088_CAU180221_HEV-G.III	FJ426403.1_Swine
MK341089_CAU180107_HEV-G.III	0	86.5385	90.7051	89.7436	89.7436	88.7821	86.5385	94.2308	89.4231
MK341080_CAU180111_HEV-G.III	0.134615	0	88.4615	89.7436	89.1026	88.141	100	87.8205	87.1795
MK341086_CAU180123_HEV-G.III	0.0929487	0.115385	0	92.9487	92.6282	92.9487	88.4615	91.6667	92.3077
MK180132_CAU180132_HEV-G.III	0.102564	0.102564	0.0705128	0	91.6667	91.6667	89.7436	90.0641	93.9103
MK341081_CAU180141_HEV-G.III	0.102564	0.108974	0.073718	0.0833333	0	90.7051	89.1026	89.4231	92.3077
MK341087_CAU180144_HEV-G.III	0.112179	0.11859	0.0705128	0.0833333	0.0929487	0	88.141	90.3846	92.9487
MK341083_CAU180157_HEV-G.III	0.134615	0	0.115385	0.102564	0.108974	0.11859	0	87.8205	87.1795
MK341088_CAU180221_HEV-G.III	0.0576923	0.121795	0.0833333	0.099359	0.105769	0.0961538	0.121795	0	89.1026
FJ426403.1_Swine	0.105769	0.128205	0.0769231	0.0608974	0.0769231	0.0705128	0.128205	0.108974	0

## Sheet: Supplemental Table 9
Supplemental Table 9 (Table S9). Comparison of nucleotide sequence identity of SapoV.
	MK361037_CAU180107_SaV-GV	MK361038_CAU180109_SaV-GV	AB521772_swine_TYMPo31.08_JP_SaV-GV	MK450329_CAU180142_SaV-G1	MK450330_CAU180143_SaV-G1	MK450331_CAU180184_SaV-G1	KP298674.1_sapovirus
MK361037_CAU180107_SaV-GV	0	92.4119	77.5068	64.4986	64.7696	64.4986	62.0596
MK361038_CAU180109_SaV-GV	0.0758808	0	77.2358	64.7696	65.0406	64.7696	62.6016
AB521772_swine_TYMPo31.08_JP_SaV-GV	0.224932	0.227642	0	64.2276	64.2276	64.2276	63.9566
MK450329_CAU180142_SaV-G1	0.355014	0.352304	0.357724	0	99.458	99.729	94.3089
MK450330_CAU180143_SaV-G1	0.352304	0.349593	0.357724	0.00542005	0	99.729	94.3089
MK450331_CAU180184_SaV-G1	0.355014	0.352304	0.357724	0.00271003	0.00271003	0	94.5799
KP298674.1_sapovirus	0.379404	0.373984	0.360434	0.0569106	0.0569106	0.0542005	0

## Sheet: Supplemental Table 10
Supplemental Table 10 (Table S10). Comparison of nucleotide sequence identity of NoV.
	MK355706_CAU180111_NoV-GII.11	MK355707_CAU180128_NoV-GII.11	MK355709_CAU180244_NoV-GII.11	HQ392821.1_NoV-GII.11	KC662537.1_GII.13_KOR
MK355706_CAU180111_NoV-GII.11	0	98.3108	94.2568	89.1892	72.6351
MK355707_CAU180128_NoV-GII.11	0.0168919	0	94.2568	88.8513	73.3108
MK355709_CAU180244_NoV-GII.11	0.0574324	0.0574324	0	88.8513	71.9595
HQ392821.1_NoV-GII.11	0.108108	0.111486	0.111486	0	73.3108
KC662537.1_GII.13_KOR	0.273649	0.266892	0.280405	0.266892	0

## Sheet: supplementary table 11
	Sample Type	Isolation	Adenovirus		Enterovirus		Coxsackievirus		Echovirus		Hepatitis E virus		Norovirus GII		Sapovirus
			Result	GenBank #	Result	GenBank #	Result	GenBank #	Result	GenBank #	Result	GenBank	Result	GenBank	Result	GenBank
	porcine stools	cau180098	Human adenovirus 41	MK354237
	porcine stools	cau180099	Human adenovirus 41	MK420386
	porcine stools	cau180100	Human adenovirus 41	MK420387
	porcine stools	cau180101	Human adenovirus 41	MK420388
	porcine stools	cau180102	Human adenovirus 41	MK420389
	porcine stools	cau180103	Human adenovirus 41	MK420390
	porcine stools	cau180104	Human adenovirus 41	MK420391
	porcine stools	cau180105
	porcine stools	cau180106	Human adenovirus 41	MK420392
	porcine stools	cau180107	Human adenovirus 41	MK420393							Hepatitis E virus G3	MK341089			Sapovirus GV	MK361037
	porcine stools	cau180108
	porcine stools	cau180109													Sapovirus GV	MK361038
	porcine stools	cau180110	Human adenovirus 41	MK420394
	porcine stools	cau180111	Human adenovirus 41	MK420395							Hepatitis E virus G3	MK341080	Norovirus GII.11	MK355706
	porcine stools	cau180112	Human adenovirus 41	MK420396	Enterovirus G	MK354238
	porcine stools	cau180113	Human adenovirus 41	MK420397
	porcine stools	cau180114	Human adenovirus 41	MK420398	Enterovirus G	MK371622
	porcine stools	cau180115			Enterovirus G	MK415764
	porcine stools	cau180116	Human adenovirus 41	MK420399	Enterovirus G	MK415765
	porcine stools	cau180117
	porcine stools	cau180118
	porcine stools	cau180119	Human adenovirus 41	MK420400
	porcine stools	cau180120
	porcine stools	cau180121	Human adenovirus 41	MK420401	Enterovirus G	MK371623
	porcine stools	cau180122	Human adenovirus 41	MK420402
	porcine stools	cau180123	Human adenovirus 41	MK420403							Hepatitis E virus G3	MK341086
	porcine stools	cau180124			Enterovirus G	MK371624
	porcine stools	cau180125
	porcine stools	cau180126
	porcine stools	cau180127	Human adenovirus 41	MK420404	Enterovirus G	MK371625
	porcine stools	cau180128	Human adenovirus 41	MK420405	Enterovirus G	MK371626							Norovirus GII.11	MK355707
	porcine stools	cau180129
	porcine stools	cau180130
	porcine stools	cau180131			Enterovirus G	MK371627
	porcine stools	cau180132			Enterovirus G	MK371628					Hepatitis E virus G3	MK341082
	porcine stools	cau180133			Enterovirus G	MK371629
	porcine stools	cau180134			Enterovirus G	MK371630
	porcine stools	cau180135			Enterovirus G	MK371631
	porcine stools	cau180136			Enterovirus G	MK371632
	porcine stools	cau180137
	porcine stools	cau180138			Enterovirus G	MK371633
	porcine stools	cau180139							Human echovirus 24	MK415773
	porcine stools	cau180140			Enterovirus G	MK379960
	porcine stools	cau180141			Enterovirus G	MK379961					Hepatitis E virus G3	MK341081
	porcine stools	cau180142			Enterovirus G	MK379962									Sapovirus GI	MK450329
	porcine stools	cau180143			Enterovirus G	MK379963									Sapovirus GI	MK450330
	porcine stools	cau180144			Enterovirus G	MK415766					Hepatitis E virus G3	MK341087
	porcine stools	cau180145
	porcine stools	cau180146			Enterovirus G	MK379964
	porcine stools	cau180147			Enterovirus G	MK405618
	porcine stools	cau180148			Enterovirus G	MK405619
	porcine stools	cau180149											Norovirus GII.18	MK355708
	porcine stools	cau180150			Enterovirus G	MK405620
	porcine stools	cau180151			Enterovirus G	MK405621
	porcine stools	cau180152			Enterovirus G	MK405622
	porcine stools	cau180153			Enterovirus G	MK405623
	porcine stools	cau180154			Enterovirus G	MK415767
	porcine stools	cau180155
	porcine stools	cau180156
	porcine stools	cau180157			Enterovirus G	MK405624					Hepatitis E virus G3	MK341083
	porcine stools	cau180158			Enterovirus G	MK405625
	porcine stools	cau180159			Enterovirus G	MK399378
	porcine stools	cau180160			Enterovirus G	MK415757
	porcine stools	cau180161	Porcine adenovirus 3	MK420451	Enterovirus G	MK399379
	porcine stools	cau180162			Enterovirus G	MK399380
	porcine stools	cau180163	Porcine adenovirus 5	MK420452	Enterovirus G	MK399381
	porcine stools	cau180164	Porcine adenovirus 5	MK420453	Enterovirus G	MK399382
	porcine stools	cau180165			Enterovirus G	MK399383
	porcine stools	cau180166			Enterovirus G	MK399384
	porcine stools	cau180167	Human adenovirus 41	MK421092	Enterovirus G	MK399385
	porcine stools	cau180168			Enterovirus G	MK399386
	porcine stools	cau180169			Enterovirus G	MK399387
	porcine stools	cau180170	Porcine adenovirus 3	MK421093	Enterovirus G	MK399388
	porcine stools	cau180171	Porcine adenovirus 5	MK421094	Enterovirus G	MK399389
	porcine stools	cau180172			Enterovirus G	MK379965
	porcine stools	cau180173
	porcine stools	cau180174
	porcine stools	cau180175	Human adenovirus 41	MK421095	Enterovirus G	MK379966
	porcine stools	cau180176	Human adenovirus 41	MK421096	Enterovirus G	MK379967
	porcine stools	cau180177	Human adenovirus 41	MK421097
	porcine stools	cau180178			Enterovirus G	MK379968
	porcine stools	cau180179			Enterovirus G	MK379969
	porcine stools	cau180180			Enterovirus G	MK415768
	porcine stools	cau180181	Human adenovirus 41	MK421097	Enterovirus G	MK379970
	porcine stools	cau180182			Enterovirus G	MK379971
	porcine stools	cau180183			Enterovirus G	MK379972
	porcine stools	cau180184			Enterovirus G	MK379973									Sapovirus GI	MK450331
	porcine stools	cau180185			Enterovirus G	MK379974
	porcine stools	cau180186	Human adenovirus 41	MK421099
	porcine stools	cau180187			Enterovirus G	MK379975
	porcine stools	cau180188	Human adenovirus 41	MK421100
	porcine stools	cau180189
	porcine stools	cau180190	Porcine adenovirus 5	MK421101	Enterovirus G	MK405626
	porcine stools	cau180191	Human adenovirus 41	MK426747	Enterovirus G	MK405627
	porcine stools	cau180192	Human adenovirus 41	MK426748
	porcine stools	cau180193			Enterovirus G	MK405628
	porcine stools	cau180194			Enterovirus G	MK415758
	porcine stools	cau180195	Human adenovirus 41	MK426749
	porcine stools	cau180196			Enterovirus G	MK405629
	porcine stools	cau180197			Enterovirus G	MK405630
	porcine stools	cau180198			Enterovirus G	MK415760
	porcine stools	cau180199			Enterovirus G	MK415759
	porcine stools	cau180200	Human adenovirus 41	MK426750	Enterovirus G	MK405631
	porcine stools	cau180201			Enterovirus G	MK415774
	porcine stools	cau180202	Human adenovirus 41	MK42651	Enterovirus G	MK405632
	porcine stools	cau180203
	porcine stools	cau180204	Human adenovirus 41	MK426752	Enterovirus G	MK405634
	porcine stools	cau180205			Enterovirus G	MK405633
	porcine stools	cau180206			Enterovirus G	MK405635
	porcine stools	cau180207			Enterovirus G	MK405636
	porcine stools	cau180208			Enterovirus G	MK405637
	porcine stools	cau180209			Enterovirus G	MK415769
	porcine stools	cau180210			Enterovirus G	MK405638
	porcine stools	cau180211			Enterovirus G	MK405639
	porcine stools	cau180212	Human adenovirus 41	MK421106	Enterovirus G	MK415761
	porcine stools	cau180213			Enterovirus G	MK415770
	rectal swabs	cau180214	Porcine adenovirus 5	MK421155
	rectal swabs	cau180215
	rectal swabs	cau180216			Enterovirus G	MK405640
	rectal swabs	cau180217	Human adenovirus 41	MK421107
	rectal swabs	cau180218	Human adenovirus 41	MK421108	Enterovirus G	MK405641
	rectal swabs	cau180219	Human adenovirus 41	MK421109	Enterovirus G	MK405642
	rectal swabs	cau180220			Enterovirus G	MK405643
	rectal swabs	cau180221					Human coxsackievirus A2	MK405644			Hepatitis E virus G3	MK341088
	rectal swabs	cau180222					Human coxsackievirus A2	MK405657
	rectal swabs	cau180223	Human adenovirus 41	MK421110	Enterovirus G	MK415771
	rectal swabs	cau180224	Human adenovirus 41	MK421111	Enterovirus G	MK415772
	rectal swabs	cau180225	Porcine adenovirus 5	MK421156	Enterovirus G	MK405645
	rectal swabs	cau180226					Human coxsackievirus A2	MK415763
	rectal swabs	cau180227					Human coxsackievirus A2	MK405658
	rectal swabs	cau180228					Human coxsackievirus A2	MK405659
	rectal swabs	cau180229	Human adenovirus 41	MK421113	Enterovirus G	MK405646
	rectal swabs	cau180230	Human adenovirus 41	MK421114	Enterovirus G	MK405647
	rectal swabs	cau180231	Human adenovirus 41	MK421115	Enterovirus G	MK405648
	rectal swabs	cau180232			Enterovirus G	MK405649
	rectal swabs	cau180233			Enterovirus G	MK405650
	rectal swabs	cau180234
	rectal swabs	cau180235
	rectal swabs	cau180236
	rectal swabs	cau180237	Human adenovirus 41	MK421116
	rectal swabs	cau180238	Human adenovirus 41	MK421117
	rectal swabs	cau180239	Human adenovirus 41	MK421118	Enterovirus G	MK405651
	rectal swabs	cau180240	Human adenovirus 41	MK421119
	rectal swabs	cau180241					Human coxsackievirus A2	MK405660
	rectal swabs	cau180242	Human adenovirus 41	MK421153	Enterovirus G	MK415762
	rectal swabs	cau180243			Enterovirus G	MK405652
	rectal swabs	cau180244			Enterovirus G	MK405653							Norovirus GII.11	MK355709
	porcine stools	cau180245	Porcine adenovirus 5	MK421154	Enterovirus G	MK405654
	porcine stools	cau180246			Enterovirus G	MK405655
	porcine stools	cau180247			Enterovirus G	MK405656
